# Supplementary material for: Comprehensive identification and expression analysis of CAMTA gene family in Phyllostachys edulis under abiotic stress
Source: PeerJ. 2023 May 8;11:e15358. doi: 10.7717/peerj.15358 (PMC10174056; doi:10.7717/peerj.15358)
Supplement: Supplemental Information 1 [file peerj-11-15358-s001.txt]

S1	6964644	6967426	S7	59416681	59428208
S1	7548529	7553524	S7	59279436	59281189
S1	8160540	8161228	S7	58756527	58774565
S1	9038189	9040227	S7	58327775	58330825
S1	9129715	9139485	S7	58250326	58267031
S1	9276395	9280759	S7	58191497	58194476
S1	9368790	9373099	S7	58122849	58126908
S1	9409800	9413936	S7	58105155	58107843
S1	9485210	9486800	S7	58042166	58043630
S1	9489702	9491966	S7	58033548	58035137
S1	9493695	9496858	S7	58029868	58031077
S1	9734698	9739236	S7	57978747	57983116
S1	10081239	10082285	S7	57623303	57626406
S1	10126895	10129390	S7	57556331	57558731
S1	10197042	10198095	S7	57482077	57483022
S1	10359474	10366969	S7	57343786	57347740
S1	10399250	10413830	S7	57330155	57335065
S1	10418454	10421327	S7	57321082	57324486
S1	10601575	10611799	S7	57156418	57169558
S1	10668556	10673974	S7	57001646	57005810
S1	10674420	10676355	S7	56999583	57001369
S1	10753519	10755088	S7	56898491	56900436
S1	10766145	10769524	S7	56879979	56881631
S1	10811317	10823371	S7	56859463	56873155
S1	10829509	10830155	S7	56821941	56822479
S1	10896021	10898075	S7	56677458	56679399
S1	11265143	11268296	S7	56406913	56410042
S1	11332523	11333492	S7	56377500	56392461
S1	11335651	11352502	S7	56329221	56337616
S1	11363602	11367399	S7	56285169	56286588
S1	11402445	11410073	S7	56273363	56279176
S1	11420313	11426815	S7	56255595	56262023
S1	11458904	11467747	S7	55931109	55943630
S1	11468466	11473256	S7	55923566	55929533
S1	11506525	11510983	S7	55906796	55911351
S1	11513030	11517058	S7	55893928	55898123
S1	11543979	11547090	S7	55888411	55891294
S1	11565596	11567479	S7	55885820	55887313
S1	12453730	12457554	S7	55547697	55551496
S1	12572441	12575085	S7	55305843	55309094
S1	12927581	12930997	S7	55143369	55147208
S1	12932193	12933688	S7	55140475	55141727
S1	12934953	12944326	S7	55135811	55139417
S1	12951892	12958981	S7	55117878	55122141
S1	13284913	13286321	S7	55063632	55065016
S1	13373543	13375323	S7	55058754	55062752
S1	13719177	13725404	S7	55002776	55008705
S1	13758759	13761762	S7	54984956	54986991
S1	13776891	13777921	S7	54975653	54976833
S1	14444958	14450614	S7	54950292	54956312
S1	14497859	14499181	S7	54937133	54941139
S1	14545940	14548100	S7	54923181	54934948
S1	14584360	14590941	S7	54886302	54892498
S1	14591625	14592127	S7	54882311	54886166
S1	14620397	14621570	S7	54840863	54846666
S1	15163811	15164703	S7	54645198	54646707
S1	15634427	15637876	S7	54601188	54604628
S1	15649847	15652994	S7	54580297	54580802
S1	15655170	15659439	S7	54572577	54576370
S1	15659606	15664410	S7	54558854	54572221
S1	15697346	15700130	S7	54555066	54558361
S1	15708961	15713563	S7	54536492	54538589
S1	15721320	15725339	S7	54488452	54492244
S1	15770566	15771491	S7	54479558	54482563
S1	15867827	15871519	S7	54470610	54470993
S1	16034804	16040390	S7	54450713	54457051
S1	16061791	16067212	S7	54441585	54446310
S1	16068658	16070389	S7	54395275	54395949
S1	17148936	17152314	S7	54264627	54270413
S1	17171602	17176240	S7	54197288	54197907
S1	17216500	17221708	S7	54191241	54197089
S1	17234845	17240079	S7	54081047	54084704
S1	17240303	17244624	S7	54075749	54078892
S1	17250871	17253405	S7	54048303	54051028
S1	17271085	17275168	S7	53980783	53982841
S1	17366362	17367810	S7	53939917	53941911
S1	17370931	17371339	S7	53886738	53887697
S1	17372977	17379000	S7	53863602	53866037
S1	17458722	17461542	S7	53842981	53845841
S1	17481076	17484771	S7	53829907	53834303
S1	17518631	17524274	S7	53821046	53826398
S1	17524608	17526285	S7	53817796	53820578
S1	17704725	17705607	S7	53541870	53543221
S1	19020282	19029037	S7	53493289	53498600
S1	19065531	19067419	S7	53441513	53443003
S1	19155527	19164498	S7	53390165	53399459
S1	19212677	19216490	S7	53355918	53367789
S1	19243990	19251513	S7	53174837	53175497
S1	19507396	19516838	S7	53056096	53062860
S1	19637689	19643835	S7	53014179	53021217
S1	19659187	19670491	S7	53000878	53006524
S1	19735166	19736705	S7	52983021	52984464
S1	19943330	19951435	S7	52787569	52792952
S1	19953937	19956134	S7	52783247	52785483
S1	19963763	19968521	S7	52730823	52738977
S1	19994722	20026233	S7	52695097	52717389
S1	20029461	20035069	S7	52669712	52675451
S1	20061988	20065668	S7	52638332	52642229
S1	20081190	20083827	S7	52603193	52606082
S1	20159677	20162205	S7	52574253	52577052
S1	20236789	20246074	S7	52499685	52510163
S1	20257618	20258131	S7	52469035	52469643
S1	20283589	20284198	S7	52461679	52462467
S1	21140331	21141163	S7	52436540	52437308
S1	21141656	21144762	S7	52423091	52426096
S1	21228077	21232278	S7	52409076	52413453
S1	21261382	21272591	S7	52386693	52398737
S1	21321049	21333656	S7	52352193	52357348
S1	21357833	21364118	S7	52309991	52316733
S1	21381434	21383198	S7	52291716	52300520
S1	21489800	21516649	S7	52267330	52288563
S1	21557418	21572728	S7	52217267	52220794
S1	21585132	21590062	S7	52011132	52012118
S1	21611673	21618456	S7	51981422	51987310
S1	21634890	21638219	S7	51973647	51977890
S1	21688988	21700237	S7	51935238	51946724
S1	21739533	21743825	S7	51921725	51925658
S10	23911816	23913294	S15	91475050	91475472
S10	23935690	23939632	S15	91486359	91490695
S10	23963433	23967638	S15	91536738	91541169
S10	24004207	24005569	S15	91561563	91562317
S10	24050163	24051450	S15	91563118	91564742
S10	24127485	24132122	S15	91619380	91626863
S10	24146640	24150494	S15	91679521	91683795
S10	24158345	24161770	S15	91685344	91689807
S10	24575982	24583016	S15	91781710	91792372
S10	25508783	25513859	S15	91838630	91840657
S10	25835227	25836713	S15	92086521	92087831
S10	26089793	26094105	S15	92173298	92177510
S10	26290637	26292801	S15	92471754	92473449
S10	26573150	26574958	S15	92851924	92854933
S10	26667542	26669789	S15	93034790	93036722
S10	26893278	26899378	S15	93115460	93123797
S10	26906449	26910800	S15	93125433	93128914
S10	26911744	26921054	S15	93129393	93137335
S10	26939235	26941634	S15	93152320	93157150
S10	27159046	27166981	S15	93192868	93198877
S10	27361412	27367438	S15	93237481	93239592
S10	27465911	27467579	S15	93254803	93258422
S10	27485149	27488411	S15	93292041	93295327
S10	27489040	27492391	S15	93324145	93329015
S10	27994465	27995265	S15	93599781	93609808
S10	28251620	28255288	S15	93660210	93664417
S10	28565178	28566623	S15	93773032	93774213
S10	29452846	29453696	S15	93954499	93955544
S10	29641486	29646408	S15	93998708	94003131
S10	29665804	29671265	S15	94002692	94010010
S10	29692313	29696942	S15	94025443	94028466
S10	29790862	29794616	S15	94042017	94044498
S10	29863968	29866891	S15	94070219	94072825
S10	30115531	30119883	S15	94085391	94099951
S10	30230016	30236528	S15	94110911	94117890
S10	30739283	30742073	S15	94270323	94272121
S10	31075646	31076947	S15	94411070	94414401
S10	31242345	31242708	S15	94474951	94476041
S10	31653455	31657722	S15	94559425	94568548
S10	31825133	31827198	S15	94636985	94639191
S10	31856774	31862080	S15	94666304	94670540
S10	31970572	31974259	S15	94673454	94677502
S10	32046076	32049559	S15	94899447	94904368
S10	32091742	32093203	S15	94916419	94917911
S10	32130047	32142008	S15	94990107	94992303
S10	32218959	32221230	S15	95031314	95035561
S10	32249065	32250318	S15	95110739	95112360
S10	32453286	32459021	S15	95193216	95203604
S10	32820089	32828027	S15	95286199	95297384
S10	32908585	32924046	S15	95341453	95348269
S10	33008775	33010670	S15	95402723	95404973
S10	33554686	33556146	S15	95481549	95493279
S10	33584857	33627575	S15	95513831	95528940
S10	33771626	33779711	S15	95665979	95669768
S10	33849490	33851282	S15	95747583	95749298
S10	34089329	34105991	S15	95798400	95810682
S10	34184080	34188885	S15	95816813	95821333
S10	34231810	34238390	S15	95888185	95890672
S10	34239310	34243766	S15	95932875	95945555
S10	34481097	34492752	S15	95974703	95981363
S10	34504572	34517055	S15	96065506	96097156
S10	34584307	34586554	S15	96122507	96132087
S10	35176816	35178761	S15	96224461	96226113
S10	35190424	35192068	S15	96261379	96263322
S10	35313147	35315616	S15	96289112	96293608
S10	35807825	35809495	S15	96434257	96436763
S10	35918657	35922868	S15	96475571	96477915
S10	36011721	36013542	S15	96528185	96530854
S10	36173887	36179536	S15	96532549	96538609
S10	36224198	36225598	S15	96544139	96546373
S10	36367299	36371292	S15	96609296	96612794
S10	36400098	36405396	S15	96669235	96672427
S10	36524028	36561236	S15	96685371	96691063
S10	36576793	36578541	S15	96794764	96796293
S10	37499950	37500844	S15	97205054	97208989
S10	37678819	37699622	S15	97299257	97304620
S10	37994339	37997718	S15	97352116	97355015
S10	38094645	38096466	S15	97411845	97412617
S10	38116396	38121666	S15	97497545	97499418
S10	38583266	38591104	S15	97740439	97746823
S10	38810044	38814056	S15	97974440	97979777
S10	38873236	38876096	S15	98364690	98367395
S10	39005511	39010303	S15	98407406	98410449
S10	39187225	39188941	S15	98458120	98459821
S10	1566698	1569386	S15	40915231	40916258
S10	1581055	1584850	S15	40909711	40914899
S10	1627012	1628852	S15	40865055	40866538
S10	1657786	1664701	S15	40714455	40717213
S10	1740118	1758638	S15	40686501	40713644
S10	1824106	1826981	S15	40671282	40675349
S10	2073026	2089096	S15	40399668	40423841
S10	2095942	2099782	S15	40313316	40317680
S10	3097280	3103801	S15	39831555	39836485
S10	3105387	3107491	S15	39809255	39810607
S10	3170286	3174655	S15	39716624	39720158
S10	3337252	3342407	S15	39186106	39195010
S10	3358581	3361992	S15	39092915	39096017
S10	3412132	3416005	S15	38920213	38922196
S10	3445250	3447361	S15	38918026	38920075
S10	3492072	3498677	S15	38850042	38862225
S10	3500372	3504066	S15	38812926	38820323
S10	3519871	3522549	S15	38771524	38774540
S10	3617674	3619196	S15	38485551	38487214
S10	3721015	3726192	S15	38434885	38439426
S10	3751442	3755259	S15	38336557	38339615
S10	3778267	3783634	S15	38332170	38335415
S10	3850357	3859443	S15	38329528	38330601
S10	3916350	3917253	S15	38131339	38135057
S10	3953520	3955454	S15	38116929	38118958
S10	4030279	4032239	S15	37841128	37846437
S10	4039743	4041085	S15	37808191	37816061
S10	4073315	4076646	S15	37804110	37807108
S10	4118100	4121690	S15	37680527	37684314
S10	4158598	4162990	S15	37554261	37565550
S10	4209003	4211161	S15	37507401	37508253
S10	4308334	4310243	S15	37316186	37317481
S10	4323631	4331444	S15	37127842	37132552
S10	4353921	4359066	S15	37077072	37079822
S10	4607327	4613785	S15	36733551	36738557
S10	4637293	4638763	S15	36679852	36681173
S10	4694706	4700296	S15	36313781	36318726
S10	4733150	4737503	S15	36201271	36204669
S10	4822310	4822986	S15	35875444	35877063
S10	4895604	4901472	S15	35766072	35768812
S10	4902007	4911425	S15	35652719	35655471
S10	4920928	4928848	S15	35585254	35595240
S10	4972096	4985407	S15	35436748	35438281
S10	5035955	5040146	S15	35189422	35194917
S10	5046971	5049636	S15	35180776	35183072
S10	5066212	5071736	S15	35171811	35172355
S10	5107065	5111603	S15	35098387	35104167
S10	5187394	5189853	S15	34882012	34883464
S10	5200796	5204580	S15	34837616	34842163
S10	5230697	5233964	S15	34832563	34835985
S10	5299491	5302945	S15	34572662	34574901
S10	5414344	5418648	S15	34280124	34298934
S10	5432286	5435960	S15	33926590	33932627
S10	5474522	5480527	S15	33589936	33598711
S10	5501900	5503005	S15	33474729	33476320
S10	5551897	5553093	S15	33437342	33439619
S10	5651246	5656685	S15	33246720	33255398
S10	5682927	5697873	S15	33180557	33187915
S10	5704517	5707390	S15	33124209	33127894
S10	5770400	5775257	S15	33067589	33075429
S10	5781819	5783020	S15	33047073	33048194
S10	5988456	5990917	S15	32797714	32800657
S10	6035976	6037101	S15	32188379	32189703
S10	6082978	6086011	S15	32147372	32154529
S10	6107076	6118473	S15	32087425	32102569
S10	6138232	6143093	S15	32059757	32060212
S10	6159327	6163973	S15	31972536	31977617
S10	6195214	6200079	S15	31955749	31958108
S10	6301417	6304392	S15	31539355	31542769
S10	6309437	6315500	S15	31469742	31470942
S10	6351178	6356050	S15	31426985	31436480
S10	6495151	6497781	S15	30982690	30984608
S10	6883609	6888935	S15	30554418	30557626
S10	6921994	6927610	S15	30540332	30544601
S10	6933475	6935803	S15	30518743	30521502
S10	6935839	6939664	S15	30509722	30519192
S10	6996246	6997664	S15	30297146	30299068
S10	7003764	7009073	S15	30108377	30138633
S10	7106333	7112138	S15	30026936	30032286
S10	7118475	7123872	S15	30014922	30023412
S10	7151465	7154060	S15	29980399	29995857
S10	7261438	7265236	S15	29623822	29628942
S10	7496567	7498001	S15	29375876	29377126
S10	7641996	7645669	S15	29277473	29282586
S10	7881850	7885456	S15	28544306	28557195
S10	7974671	7990114	S15	28404356	28416963
S10	8196196	8198813	S15	27919356	27921909
S10	8341361	8343709	S15	27770222	27772339
S10	8354229	8355659	S15	27628027	27638297
S10	8394830	8395621	S15	26939258	26940064
S10	8461781	8463035	S15	26506527	26507870
S10	8625866	8631037	S15	26355902	26362343
S10	8738932	8740258	S15	26027989	26029509
S10	8852723	8855788	S15	24810484	24812808
S10	3337252	3342407	S21	64545658	64560947
S10	3358581	3361992	S21	64512254	64515113
S10	3445250	3447361	S21	64425321	64429477
S10	3519871	3522549	S21	64405316	64407893
S10	3568225	3572429	S21	64295638	64301834
S10	3613026	3613637	S21	63696681	63697960
S10	3721015	3726192	S21	63659644	63665830
S10	3751442	3755259	S21	63562843	63567902
S10	3850357	3859443	S21	63540607	63542380
S10	3953520	3955454	S21	63157075	63158999
S10	4030279	4032239	S21	62715956	62719502
S10	4039743	4041085	S21	62570518	62576371
S10	4073315	4076646	S21	62556172	62559588
S10	4118100	4121690	S21	62489272	62496056
S10	4158598	4162990	S21	61947561	61961459
S10	4209003	4211161	S21	61852857	61854986
S10	4308334	4310243	S21	61584293	61585268
S10	4323631	4331444	S21	61438845	61441354
S10	4353921	4359066	S21	61415904	61418476
S10	4607327	4613785	S21	60899485	60904157
S10	4637293	4638763	S21	60854384	60855817
S10	4733150	4737503	S21	60647018	60650546
S10	4822310	4822986	S21	60434636	60435542
S10	4895604	4901472	S21	60350165	60354078
S10	4972096	4985407	S21	60203966	60205460
S10	5035955	5040146	S21	60088130	60094991
S10	5046971	5049636	S21	60059534	60061802
S10	5066212	5071736	S21	60011453	60016316
S10	5107065	5111603	S21	59963952	59968065
S10	5230697	5233964	S21	59469030	59472402
S10	5299491	5302945	S21	59154414	59155795
S10	5414344	5418648	S21	58698550	58701121
S10	5432286	5435960	S21	58665248	58681111
S10	5474522	5480527	S21	58311419	58332981
S10	5651246	5656685	S21	57855824	57858094
S10	5682927	5697873	S21	57809440	57816383
S10	5704517	5707390	S21	57684532	57687474
S10	5770400	5775257	S21	57649035	57657487
S10	5781819	5783020	S21	57588662	57590188
S10	5860582	5861539	S21	57367540	57368896
S10	6035976	6037101	S21	57199519	57201066
S10	6107076	6118473	S21	57068667	57089923
S10	6138232	6143093	S21	56954701	56955304
S10	6159327	6163973	S21	56889538	56893934
S10	6195214	6200079	S21	56839948	56841433
S10	6301417	6304392	S21	56356013	56358268
S10	6441740	6442772	S21	56091910	56096047
S10	6495151	6497781	S21	55476844	55477948
S10	6883609	6888935	S21	55127231	55134894
S10	6921994	6927610	S21	54936307	54937410
S10	6933475	6935803	S21	54885404	54887914
S10	6949619	6955732	S21	54802474	54818155
S10	7003764	7009073	S21	54603813	54626424
S10	7106333	7112138	S21	54460209	54473645
S10	7118475	7123872	S21	54280998	54287388
S10	7151465	7154060	S21	54251513	54262326
S10	7261438	7265236	S21	53942140	53945759
S10	7496567	7498001	S21	53700688	53701926
S10	7881850	7885456	S21	52972259	53001507
S10	8196196	8198813	S21	52049980	52052477
S10	8341361	8343709	S21	51928637	51930927
S10	8394830	8395621	S21	50973349	50974317
S10	8461781	8463035	S21	50445998	50447235
S10	8738932	8740258	S21	50218434	50220318
S10	8852723	8855788	S21	49511835	49512995
S10	9135871	9136847	S21	48280055	48288271
S10	9291015	9295520	S21	47663033	47672607
S10	9462037	9463588	S21	47280174	47282484
S10	32453286	32459021	S21	7394591	7409192
S10	32820089	32828027	S21	7305475	7319962
S10	32908585	32924046	S21	7255625	7275525
S10	33008775	33010670	S21	7247204	7249033
S10	33584857	33627575	S21	7143913	7160776
S10	33771626	33779711	S21	7107900	7112757
S10	33923841	33925664	S21	7015551	7017970
S10	34089329	34105991	S21	6856753	6865892
S10	34130438	34145216	S21	6842690	6847773
S10	34184080	34188885	S21	6831859	6839486
S10	34239310	34243766	S21	6783265	6786842
S10	34430230	34434384	S21	6601052	6604481
S10	34747706	34758337	S21	6537910	6538417
S10	35176816	35178761	S21	6380690	6382147
S10	35190424	35192068	S21	6362416	6364490
S10	35313147	35315616	S21	6341024	6343454
S10	35807825	35809495	S21	6131073	6133379
S10	35918657	35922868	S21	6123315	6127950
S10	36224198	36225598	S21	6092768	6095485
S10	36400098	36405396	S21	5981308	5984961
S10	36524028	36561236	S21	5925431	5935240
S10	36576793	36578541	S21	5903136	5904718
S10	37235751	37238575	S21	5528522	5534101
S10	37259509	37261339	S21	5438431	5440250
S10	37678819	37699622	S21	5352265	5357453
S10	37994339	37997718	S21	5326588	5329867
S10	38008219	38013347	S21	5268245	5270460
S10	38116396	38121666	S21	5116004	5116638
S10	38373842	38375711	S21	4632134	4636238
S10	38873236	38876096	S21	4108782	4112843
S10	39005511	39010303	S21	4093760	4096817
S10	39187225	39188941	S21	3847247	3848716
S10	39310802	39312517	S21	3780591	3781485
S10	39798999	39802096	S21	3298917	3299451
S10	40569228	40572467	S21	2937042	2939564
S10	40660983	40667472	S21	2812726	2819507
S10	40806877	40811075	S21	2780356	2787353
S10	41242840	41247569	S21	2600359	2603841
S10	41404565	41416296	S21	2553532	2556848
S10	42407520	42420317	S21	2386907	2391153
S10	43437848	43457044	S21	2202139	2206121
S10	43845676	43849490	S21	2174021	2178690
S10	43975980	43980215	S21	2161355	2169502
S10	23935690	23939632	S21	12529952	12534254
S10	24050163	24051450	S21	12390162	12390593
S10	24115702	24116229	S21	12354837	12359696
S10	24127485	24132122	S21	12318937	12329951
S10	24146640	24150494	S21	12257325	12260773
S10	24158345	24161770	S21	12190988	12194985
S10	24575982	24583016	S21	11962588	11973261
S10	25835227	25836713	S21	11841670	11843520
S10	26089793	26094105	S21	11749652	11753807
S10	26290637	26292801	S21	11444058	11445792
S10	26667542	26669789	S21	11015499	11017592
S10	26906449	26910800	S21	10852138	10857012
S10	26911744	26921054	S21	10842265	10852019
S10	26939235	26941634	S21	10838136	10842523
S10	27159046	27166981	S21	10789045	10792547
S10	27361412	27367438	S21	10744927	10749918
S10	27465911	27467579	S21	10738723	10742784
S10	27498115	27502493	S21	10662962	10663434
S10	28251620	28255288	S21	10018307	10021673
S10	28565178	28566623	S21	9907834	9909724
S10	29262339	29269735	S21	9827539	9835239
S10	29452846	29453696	S21	9752403	9754864
S10	29641486	29646408	S21	9703894	9708420
S10	29665804	29671265	S21	9700228	9703989
S10	29692313	29696942	S21	9666111	9669386
S10	29790862	29794616	S21	9650741	9653104
S10	29863968	29866891	S21	9621779	9625435
S10	30115531	30119883	S21	9583891	9589566
S10	30230016	30236528	S21	9563390	9570804
S10	30739283	30742073	S21	9431768	9437190
S10	31075646	31076947	S21	9280879	9282831
S10	31347885	31351132	S21	9164733	9167692
S10	31653455	31657722	S21	9005986	9009401
S10	31739973	31742567	S21	8972738	8973646
S10	31825133	31827198	S21	8835272	8837342
S10	31856774	31862080	S21	8757928	8762222
S10	31970572	31974259	S21	8669974	8673359
S10	32046076	32049559	S21	8662894	8667357
S10	32091742	32093203	S21	8651098	8652608
S10	32130047	32142008	S21	8608707	8610454
S10	32218959	32221230	S21	8563685	8568847
S10	32249065	32250318	S21	8485366	8486459
S10	1160883	1169189	S4	3580577	3588418
S10	1203039	1210035	S4	3637961	3653165
S10	1227951	1237894	S4	3674335	3685570
S10	1249175	1254506	S4	3711424	3716883
S10	1254977	1260804	S4	3719562	3725692
S10	1351710	1366545	S4	3817671	3839542
S10	1548582	1554961	S4	3855057	3864305
S10	1566698	1569386	S4	3904425	3905117
S10	1629937	1638020	S4	3919297	3929229
S10	1657786	1664701	S4	4003043	4008113
S10	1673120	1674940	S4	4013174	4015328
S10	1695445	1733428	S4	4036776	4057140
S10	1740118	1758638	S4	4082607	4098347
S10	1770787	1774007	S4	4128068	4131694
S10	1787297	1789888	S4	4193589	4194699
S10	1790032	1802149	S4	4195760	4202689
S10	1821516	1824463	S4	4202874	4203764
S10	1849917	1851940	S4	4239794	4241659
S10	1872550	1883184	S4	4263635	4279474
S10	1937810	1943957	S4	4324720	4328772
S10	1945044	1950923	S4	4334697	4339759
S10	1977642	1982802	S4	4371725	4377552
S10	1979151	1986082	S4	4379445	4381416
S10	2003860	2007307	S4	4408262	4411779
S10	2019662	2020199	S4	4426970	4427581
S10	2028688	2034672	S4	4443658	4452905
S10	2073026	2089096	S4	4478308	4502416
S10	2095942	2099782	S4	4561868	4567788
S10	2835618	2858032	S4	4637291	4646708
S10	3070213	3073101	S4	4672693	4675482
S10	3073867	3077525	S4	4676836	4679391
S10	3080380	3081714	S4	4687952	4689395
S10	3083010	3090733	S4	4689446	4702556
S10	3093199	3096524	S4	4710151	4712921
S10	3097280	3103801	S4	4713542	4719333
S10	3105387	3107491	S4	4732962	4735962
S10	3123080	3130642	S4	4783663	4788050
S10	3170286	3174655	S4	4897984	4901670
S10	3174932	3178791	S4	4902212	4907301
S10	3223113	3253220	S4	4926654	4953858
S10	3265596	3272673	S4	4990085	4993767
S10	3303394	3307274	S4	5028260	5031371
S10	3306318	3311334	S4	5031620	5035459
S10	3337252	3342407	S4	5091100	5099363
S10	3358581	3361992	S4	5117772	5121863
S10	3382106	3387226	S4	5138660	5143131
S10	3395637	3398381	S4	5162918	5165833
S10	3434998	3436768	S4	5168630	5169186
S10	3436999	3444841	S4	5169304	5173506
S10	3445250	3447361	S4	5186345	5187323
S10	3492072	3498677	S4	5237678	5257152
S10	3500372	3504066	S4	5258762	5261735
S10	3519871	3522549	S4	5279994	5282107
S10	3541538	3542317	S4	5326158	5327129
S10	3542353	3546383	S4	5329977	5335070
S10	3562380	3565995	S4	5375109	5379688
S10	3565933	3568040	S4	5380746	5382646
S10	3568225	3572429	S4	5383077	5385911
S10	3613026	3613637	S4	5398159	5407938
S10	3631822	3633509	S4	5432097	5434497
S10	3643722	3644696	S4	5635502	5637446
S10	3645471	3647746	S4	5637956	5640601
S10	3751442	3755259	S4	5692945	5696785
S10	3778267	3783634	S4	5704673	5709620
S10	3784212	3785379	S4	5729368	5730938
S10	3788268	3793159	S4	5745218	5756192
S10	3818076	3822809	S4	5915682	5919844
S10	3850357	3859443	S4	5929477	5957541
S10	3900699	3901687	S4	5988047	5990522
S10	3953520	3955454	S4	6098554	6100644
S10	3978748	3982897	S4	6134240	6138426
S10	4039743	4041085	S4	6198422	6201010
S10	4066026	4071795	S4	6254378	6257057
S10	4073315	4076646	S4	6272582	6275955
S10	4118100	4121690	S4	6292624	6293082
S10	4139623	4144967	S4	6332689	6340472
S10	4151869	4156565	S4	6376884	6382592
S10	4158598	4162990	S4	6383386	6386660
S10	4209003	4211161	S4	6397167	6404689
S10	4213142	4217214	S4	6412314	6418962
S10	4244841	4246247	S4	6441190	6442415
S10	4246002	4247426	S4	6442737	6443687
S10	4248207	4253596	S4	6450846	6457938
S10	4253469	4259185	S4	6458546	6472598
S10	4275996	4277371	S4	6475988	6488049
S10	4308334	4310243	S4	6535215	6537084
S10	4323631	4331444	S4	6589230	6592472
S10	4392897	4397195	S4	6621357	6625591
S10	4397919	4401193	S4	6627239	6631652
S10	4417280	4424909	S4	6673532	6677436
S10	4429168	4434958	S4	6695270	6699705
S10	4453533	4463468	S4	6740109	6748854
S10	4517277	4523549	S4	6798416	6808984
S10	4574590	4579362	S4	6832296	6836909
S10	4602643	4606951	S4	6842407	6846561
S10	4607327	4613785	S4	6858732	6865258
S10	4613992	4614730	S4	6882520	6883479
S10	4624420	4630007	S4	6886567	6897675
S10	4929315	4931362	S4	7198992	7200873
S10	5187394	5189853	S4	7494739	7497175
S10	5200796	5204580	S4	7562870	7568263
S10	5205042	5209766	S4	7661097	7666047
S10	5230697	5233964	S4	7668475	7669650
S10	5299491	5302945	S4	7672641	7678141
S10	5321859	5327051	S4	7784689	7794787
S10	5355322	5356825	S4	7802858	7804727
S10	5414344	5418648	S4	7832694	7847001
S10	5432286	5435960	S4	7865394	7871211
S10	5442464	5445287	S4	7893775	7896835
S10	5474522	5480527	S4	7913425	7928968
S10	5501900	5503005	S4	7968241	7969182
S10	5519300	5523514	S4	8005931	8011727
S10	5551897	5553093	S4	8066468	8068215
S10	5621094	5630171	S4	8106003	8106714
S10	5682927	5697873	S4	8127233	8130655
S10	5704517	5707390	S4	8146086	8148886
S10	5770400	5775257	S4	8164902	8181042
S10	5781819	5783020	S4	8184333	8185371
S10	5784742	5795719	S4	8201067	8211339
S10	5826343	5830982	S4	8245489	8248416
S10	5860582	5861539	S4	8280066	8280508
S10	5988456	5990917	S4	8347324	8350092
S10	6012345	6016395	S4	8385621	8389476
S10	6035976	6037101	S4	8401236	8402568
S10	6064523	6067888	S4	8411100	8419589
S10	6082978	6086011	S4	8420350	8428262
S10	6107076	6118473	S4	8459106	8466230
S10	6138232	6143093	S4	8602713	8603168
S10	6159327	6163973	S4	8611932	8616387
S10	6171085	6180383	S4	8637262	8648102
S10	6195214	6200079	S4	8649914	8650462
S10	6219739	6220522	S4	8667852	8671835
S10	6262160	6270978	S4	8742983	8743585
S10	6275818	6282934	S4	8750999	8755853
S10	6301417	6304392	S4	8757076	8757494
S10	6305460	6308411	S4	8764221	8768565
S10	6309437	6315500	S4	8770558	8775272
S10	6316453	6332672	S4	8777298	8783057
S10	6351178	6356050	S4	8846742	8849398
S10	6386127	6388722	S4	8850085	8852697
S10	6393239	6396926	S4	8853397	8864575
S10	6403284	6406747	S4	8910368	8913431
S10	6446563	6449706	S4	8971749	8974355
S10	6449794	6456075	S4	8974626	8980852
S10	6458724	6459587	S4	8982791	8983438
S10	6495151	6497781	S4	9051027	9052078
S10	6594147	6595261	S4	9108732	9109280
S10	6968420	6972412	S4	9361201	9365379
S10	7151465	7154060	S4	9574688	9577131
S10	7164771	7167517	S4	9604185	9605799
S10	7167711	7173629	S4	9607119	9611427
S10	7193353	7206439	S4	9646206	9658749
S10	7232310	7247747	S4	9740564	9747501
S10	7252449	7257687	S4	9817576	9821558
S10	7261438	7265236	S4	9890315	9893906
S10	7286867	7292197	S4	10002233	10003133
S10	7399730	7400990	S4	10112779	10114276
S10	7446442	7450521	S4	10183698	10193290
S10	7496567	7498001	S4	10250125	10252010
S10	7501797	7506698	S4	10286982	10291561
S10	7518978	7521001	S4	10307543	10308481
S10	7560945	7575358	S4	10313855	10321446
S10	7641996	7645669	S4	10410891	10414508
S10	7687048	7694871	S4	10462884	10467592
S10	7704812	7711962	S4	10472189	10475572
S10	7730671	7739876	S4	10521544	10525857
S10	7752521	7755681	S4	10527599	10532561
S10	7881850	7885456	S4	10612688	10617035
S10	7946073	7955687	S4	10679824	10686647
S10	7974671	7990114	S4	10731201	10750575
S10	8005527	8011446	S4	10789960	10805198
S10	8027791	8029485	S4	10845160	10846852
S10	8055632	8060020	S4	10961946	10967888
S10	8108061	8108793	S4	11080067	11081106
S10	8115328	8116548	S4	11113486	11116549
S10	8196196	8198813	S4	11163496	11166008
S10	8244723	8249792	S4	11170517	11176530
S10	8250903	8258406	S4	11188452	11200796
S10	8341361	8343709	S4	11227383	11229862
S10	8359639	8361549	S4	11321835	11327132
S10	8422304	8424351	S4	11410538	11412584
S10	8461781	8463035	S4	11477296	11478570
S10	8480055	8482857	S4	11548476	11558807
S10	8496551	8498670	S4	11580480	11581334
S10	8540149	8543081	S4	11670912	11672499
S10	8567801	8575877	S4	11705329	11719676
S10	8625866	8631037	S4	11787029	11795808
S10	8688033	8690357	S4	11823097	11827512
S10	8738932	8740258	S4	11869511	11871583
S10	8758108	8761379	S4	11881921	11885113
S10	8815685	8820913	S4	11892158	11897555
S10	8828442	8832757	S4	11903980	11907638
S10	8852723	8855788	S4	11961283	11964307
S10	8919997	8921346	S4	12059906	12061381
S10	8951862	8958418	S4	12081100	12087993
S10	8981544	8991913	S4	12146897	12152114
S10	9075979	9080350	S4	12224840	12241173
S10	9080804	9081793	S4	12242303	12243901
S10	9106488	9116428	S4	12246596	12261968
S10	9135871	9136847	S4	12288244	12304094
S10	9137179	9144962	S4	12305834	12309561
S10	9182617	9183727	S4	12338819	12339913
S10	9201993	9208819	S4	12340979	12343904
S10	9212432	9214792	S4	12431811	12434816
S10	9275415	9278795	S4	12474824	12477632
S10	9276065	9285434	S4	12483235	12485440
S10	9291015	9295520	S4	12486033	12490729
S10	9357434	9360503	S4	12537839	12542385
S10	9396903	9399264	S4	12613915	12617445
S10	9400573	9403742	S4	12624147	12631330
S10	9411108	9422344	S4	12685324	12691783
S10	9422944	9426385	S4	12692222	12696169
S10	9488075	9490393	S4	12865692	12867804
S10	9588077	9589384	S4	12984997	12986472
S10	9604911	9607881	S4	13065663	13069030
S10	9712228	9715669	S4	13256865	13261178
S10	9718964	9723130	S4	13324644	13325710
S10	9733954	9737472	S4	13365496	13366639
S10	9771662	9772802	S4	13421470	13423950
S10	9798676	9799490	S4	13465005	13465841
S10	9813100	9820131	S4	13466411	13478202
S10	9853367	9856713	S4	13499910	13501595
S10	9859907	9866257	S4	13516782	13536422
S10	9876131	9882321	S4	13599537	13609999
S10	9902979	9905090	S4	13612356	13614092
S10	9918387	9923014	S4	13619657	13622271
S10	9948287	9953568	S4	13671035	13675610
S10	9976527	9984666	S4	13694155	13706397
S10	10042146	10044324	S4	13752819	13755132
S10	10071169	10087279	S4	13807992	13817707
S10	10092319	10093242	S4	13820776	13821675
S10	10105386	10109147	S4	13826139	13830137
S10	10157769	10168983	S4	13943234	13959095
S10	10185897	10191666	S4	13969196	13973953
S10	10213112	10218145	S4	13996450	14001225
S10	10228746	10235340	S4	14080341	14080882
S10	10292458	10295894	S4	14365871	14370998
S10	10324227	10327340	S4	14370727	14383706
S10	10328271	10328699	S4	14398854	14399216
S10	10352656	10355489	S4	14448870	14451700
S10	10381151	10390135	S4	14528728	14534093
S10	10450286	10457147	S4	14556488	14561970
S10	10503234	10508759	S4	14632718	14637474
S10	10519081	10526436	S4	14692058	14698033
S10	10556889	10586502	S4	14746696	14749289
S10	10601400	10606959	S4	15139875	15142998
S10	10609392	10613512	S4	15155327	15158462
S10	10661121	10662675	S4	15239767	15241908
S10	10669363	10674473	S4	15243211	15254815
S10	10674678	10676723	S4	15255319	15256812
S10	10693141	10695173	S4	15297717	15299621
S10	10747187	10751629	S4	15312741	15316114
S10	10759765	10766074	S4	15339853	15351411
S10	10792887	10796017	S4	15352398	15355443
S10	10809610	10815430	S4	15424464	15430757
S10	10861819	10862940	S4	15549744	15552015
S10	10894148	10903792	S4	15571943	15578772
S10	10981791	10982606	S4	15683528	15684239
S10	11024590	11026219	S4	15711481	15716524
S10	11057470	11062745	S4	15845280	15849571
S10	11169469	11170536	S4	15958472	15959021
S10	11228116	11239244	S4	16056109	16060516
S10	11273900	11290201	S4	16191538	16197822
S10	11321430	11333803	S4	16205973	16218020
S10	11351733	11355976	S4	16268750	16272927
S10	11410741	11416264	S4	16411490	16421304
S10	11418848	11420242	S4	16422714	16428213
S10	11457416	11458090	S4	16429199	16433667
S10	11501444	11503338	S4	16476547	16477973
S10	11583826	11588973	S4	16522280	16527208
S10	11637231	11639803	S4	16572571	16576499
S10	11652539	11666438	S4	16596197	16611866
S10	11666328	11667866	S4	16612198	16616102
S10	11688939	11691317	S4	16654012	16655610
S10	11831361	11834999	S4	16748385	16751097
S10	11856365	11859105	S4	16780457	16783578
S10	11919018	11923536	S4	16956808	16966390
S10	11940766	11942204	S4	16967863	16972581
S10	12006322	12008337	S4	17080610	17082391
S10	12026692	12035944	S4	17189203	17194564
S10	12056173	12063157	S4	17263066	17271191
S10	12084886	12085990	S4	17374238	17379328
S10	12161077	12162174	S4	17507807	17509489
S10	12210058	12212602	S4	17605744	17607915
S10	12234567	12237003	S4	17667984	17683029
S10	12246285	12255249	S4	17812659	17825831
S10	12305063	12306787	S4	17851446	17855659
S10	12533492	12542993	S4	17899983	17903614
S10	12555470	12559028	S4	17913933	17915590
S10	12567272	12571919	S4	17924142	17928270
S10	12689613	12691086	S4	18084620	18093811
S10	12733354	12735407	S4	18180174	18182380
S10	12822478	12823359	S4	18210713	18227258
S10	12858950	12869062	S4	18324339	18329455
S10	12915417	12919977	S4	18455063	18457685
S10	12950691	12957923	S4	18490991	18496606
S10	12962378	12964352	S4	18520063	18521585
S10	12989557	12994403	S4	18634774	18646869
S10	13185874	13187629	S4	18869931	18875436
S10	13196262	13201973	S4	18908010	18912497
S10	13231692	13235739	S4	19017260	19021332
S10	13262824	13267174	S4	19121157	19128904
S10	13275278	13281306	S4	19214620	19228977
S10	13290773	13293231	S4	19230843	19238427
S10	13297646	13302344	S4	19250219	19256454
S10	13316365	13322277	S4	19267904	19271160
S10	13325611	13326693	S4	19273285	19274413
S10	13346547	13347283	S4	19297077	19298280
S10	13356241	13359991	S4	19308663	19311913
S10	13359343	13361796	S4	19312423	19313837
S10	13369519	13372569	S4	19337733	19341223
S10	13389218	13390309	S4	19412918	19414006
S10	13416098	13425026	S4	19489443	19493740
S10	13536199	13543708	S4	19527132	19530550
S10	13604290	13609288	S4	19848562	19853690
S10	14067004	14068148	S4	20314381	20321339
S10	14512963	14520029	S4	20462087	20464991
S10	14652561	14661924	S4	20486544	20491467
S10	14726741	14728425	S4	20773515	20777512
S10	14991411	14992866	S4	20866459	20869082
S10	15028365	15042262	S4	20885953	20899202
S10	15047276	15048122	S4	20930996	20935403
S10	15131630	15134307	S4	21066855	21069810
S10	15190285	15190980	S4	21092698	21104011
S10	15236455	15238955	S4	21111750	21113648
S10	15247427	15249012	S4	21161004	21162594
S10	15259091	15262641	S4	21214610	21216647
S10	15264561	15266345	S4	21223455	21224673
S10	15266962	15271041	S4	21292990	21296954
S10	15289536	15290414	S4	21309782	21310977
S10	15291023	15291678	S4	21318407	21320235
S10	15310186	15316231	S4	21522142	21531741
S10	15332127	15334827	S4	21564239	21566911
S10	15393300	15395464	S4	21634719	21639346
S10	15411857	15418504	S4	21640547	21651648
S10	15464756	15465918	S4	21792003	21792844
S10	15514745	15517798	S4	21913143	21915580
S10	15518364	15520628	S4	21945171	21947081
S10	15522093	15525335	S4	21948426	21952033
S10	15583796	15593498	S4	22129097	22140911
S10	15871617	15878497	S4	22351244	22358498
S10	15896884	15899013	S4	22431304	22433190
S10	15931213	15934252	S4	22436200	22439047
S10	16032174	16037871	S4	22545987	22552887
S10	16083761	16086237	S4	22629299	22633015
S10	16133640	16136697	S4	22754794	22757681
S10	16161001	16163384	S4	22782644	22791672
S10	16240300	16249557	S4	22882442	22886947
S10	16288791	16291454	S4	22929661	22947244
S10	16291597	16293425	S4	22953617	22954514
S10	16330560	16337206	S4	23109596	23114880
S10	16387986	16391067	S4	23122062	23125364
S10	16432321	16438913	S4	23205258	23212959
S10	16462568	16475087	S4	23304954	23305527
S10	16547888	16554885	S4	23394453	23398648
S10	16557889	16572233	S4	23429374	23429822
S10	16641494	16645660	S4	23515388	23518881
S10	16662849	16664324	S4	23535998	23537157
S10	16712910	16729897	S4	23631284	23648160
S10	16767530	16769714	S4	23690253	23692046
S10	16924060	16931565	S4	23953768	23960257
S10	16931637	16938096	S4	24008186	24031920
S10	17022621	17032531	S4	24070514	24086797
S10	17042605	17048268	S4	24116440	24122103
S10	17077447	17083316	S4	24150429	24154492
S10	17084284	17088605	S4	24189817	24194128
S10	17089095	17094996	S4	24194051	24202865
S10	17296376	17305849	S4	24294137	24303901
S10	17338923	17342410	S4	24318261	24321497
S10	17500133	17501113	S4	24355499	24356648
S10	17577519	17579880	S4	24425003	24426778
S10	17615208	17617086	S4	24604717	24606487
S10	17769381	17775897	S4	24752607	24762808
S10	17787476	17794680	S4	24775118	24782061
S10	17873057	17874848	S4	24821064	24835394
S10	18230763	18232539	S4	24962747	24964627
S10	18238033	18238674	S4	25014281	25015712
S10	18362235	18364221	S4	25201442	25202045
S10	18374939	18377074	S4	25471549	25473334
S10	18445021	18450782	S4	25513491	25519295
S10	18471091	18480272	S4	25647735	25654035
S10	18502772	18507448	S4	25764401	25768938
S10	18530569	18537830	S4	25776004	25778299
S10	18558804	18560116	S4	25842371	25844098
S10	18618163	18636999	S4	25921321	25940095
S10	18663175	18667418	S4	25966648	25973589
S10	18668365	18670873	S4	26046646	26049559
S10	18736411	18749911	S4	26141313	26154991
S10	18769767	18773971	S4	26262997	26266863
S10	18806038	18816963	S4	26339053	26351024
S10	18817483	18820454	S4	26351505	26354222
S10	18850197	18854613	S4	26389948	26395293
S10	18857547	18863550	S4	26403795	26424214
S10	18874118	18878675	S4	26446731	26448185
S10	18899932	18902847	S4	26617063	26619218
S10	18907458	18908203	S4	26620285	26623927
S10	18912451	18925332	S4	26662741	26665327
S10	18930014	18934459	S4	26763481	26767512
S10	18936467	18939521	S4	26769793	26771651
S10	18987208	18990859	S4	26805139	26809824
S10	19007312	19014777	S4	26839867	26857459
S10	19053922	19070488	S4	26917466	26927474
S10	19109580	19113696	S4	26991841	26993789
S10	19156009	19158329	S4	27006988	27007903
S10	19192947	19207840	S4	27039773	27041476
S10	19226046	19231155	S4	27089020	27093916
S10	19243379	19246439	S4	27099642	27102142
S10	19341041	19345624	S4	27163749	27180205
S10	19436851	19443808	S4	27404174	27421222
S10	19451825	19454561	S4	27446501	27449986
S10	19463629	19471400	S4	27500295	27516372
S10	19528320	19529468	S4	27560903	27562302
S10	19589735	19592842	S4	27607207	27612703
S10	20119705	20124407	S4	27646830	27649733
S10	20458033	20458494	S4	27778659	27782187
S10	20480820	20482043	S4	27875071	27876292
S10	24312302	24315309	S4	57735505	57737863
S10	24354514	24356334	S4	57698203	57700329
S10	24744325	24746978	S4	57418164	57419546
S10	25172773	25174707	S4	56851172	56853069
S10	25549472	25550710	S4	56790734	56792408
S10	25835227	25836713	S4	56730555	56732950
S10	26008503	26013755	S4	56664272	56668474
S10	26089793	26094105	S4	56557437	56561523
S10	26124996	26129537	S4	56474973	56479342
S10	26211462	26220485	S4	56376599	56385764
S10	26221816	26227898	S4	56365269	56373779
S10	26290637	26292801	S4	56343712	56345998
S10	26350038	26353601	S4	56286796	56290611
S10	26448501	26450509	S4	56254653	56256730
S10	26502300	26506086	S4	56177136	56181782
S10	26545062	26548634	S4	56083335	56086552
S10	26573150	26574958	S4	56049922	56053986
S10	26650905	26655960	S4	55955498	55968573
S10	26667542	26669789	S4	55933014	55934059
S10	26792913	26798483	S4	55911783	55919256
S10	26816861	26818443	S4	55846255	55849597
S10	26836827	26840505	S4	55842315	55845637
S10	26986045	27003584	S4	55780638	55810748
S10	27004219	27005557	S4	55778644	55779767
S10	27094739	27099545	S4	55745624	55753200
S10	27159046	27166981	S4	55663215	55676916
S10	27167948	27171848	S4	55656770	55661110
S10	27236998	27238924	S4	55437398	55438042
S10	27288738	27291908	S4	55354685	55360743
S10	27295805	27300759	S4	55347843	55349748
S10	27361412	27367438	S4	55254930	55260662
S10	27367747	27373207	S4	55224562	55229493
S10	27465911	27467579	S4	55149497	55152231
S10	27485149	27488411	S4	55091861	55106498
S10	27489040	27492391	S4	55086379	55090810
S10	27525643	27527990	S4	55068306	55070981
S10	27636872	27644951	S4	54623843	54634981
S10	27688233	27690308	S4	54606214	54608192
S10	27693859	27695139	S4	54583305	54586748
S10	27970511	27972957	S4	54551031	54553368
S10	27994465	27995265	S4	54464285	54466543
S10	28005208	28006730	S4	54460966	54463482
S10	28105783	28108935	S4	54430698	54436943
S10	28134469	28142519	S4	54405960	54413621
S10	28175987	28177748	S4	54315313	54324958
S10	28245753	28248896	S4	54258453	54261673
S10	28251620	28255288	S4	54254026	54257303
S10	28287022	28293529	S4	53805187	53810459
S10	28451880	28453901	S4	53662263	53665095
S10	28542718	28543479	S4	53625725	53628128
S10	28732695	28745766	S4	53553214	53572403
S10	28820987	28841413	S4	53431869	53464530
S10	28961798	28980328	S4	53402549	53419553
S10	29196063	29201617	S4	53364199	53372319
S10	29218335	29222656	S4	53346387	53350234
S10	29262339	29269735	S4	53305358	53336404
S10	29310832	29314135	S4	53279544	53285067
S10	29318644	29326374	S4	53256666	53263631
S10	29452846	29453696	S4	53176224	53177357
S10	29608538	29612676	S4	53156590	53160141
S10	29641486	29646408	S4	53123745	53128729
S10	29665804	29671265	S4	53092219	53097674
S10	29692313	29696942	S4	53062222	53066762
S10	29740483	29764239	S4	53025083	53037483
S10	29863968	29866891	S4	52989230	52991851
S10	29909738	29910920	S4	52958929	52965756
S10	30064846	30065750	S4	52477710	52496693
S10	30111848	30115252	S4	52409035	52411210
S10	30115531	30119883	S4	52404330	52408638
S10	30230016	30236528	S4	52309211	52316472
S10	30625563	30635383	S4	51971151	51981018
S10	30706194	30716195	S4	51817853	51833633
S10	30739283	30742073	S4	51813970	51817319
S10	30797605	30801842	S4	51682571	51684204
S10	30922944	30924096	S4	51597257	51598433
S10	30952285	30956109	S4	51546609	51554206
S10	31067417	31072676	S4	51421261	51426599
S10	31075646	31076947	S4	51392198	51393974
S10	31157340	31161259	S4	51323374	51328079
S10	31201956	31204148	S4	51311049	51323182
S10	31230688	31240868	S4	51237426	51247932
S10	31242345	31242708	S4	51235239	51236614
S10	31347885	31351132	S4	51217526	51220940
S10	31358525	31364257	S4	51166603	51181988
S10	31420450	31426171	S4	50957502	50964285
S10	31480496	31492317	S4	50918260	50921117
S10	31653455	31657722	S4	50801402	50806196
S10	31715445	31719609	S4	50662647	50674252
S10	31739973	31742567	S4	50564527	50567046
S10	31752251	31760911	S4	50545716	50550890
S10	31825133	31827198	S4	50522754	50524821
S10	31856774	31862080	S4	50367272	50370122
S10	31970572	31974259	S4	50356632	50360277
S10	32046076	32049559	S4	50302170	50306190
S10	32091742	32093203	S4	50244376	50245464
S10	32130047	32142008	S4	50174121	50179566
S10	32218959	32221230	S4	50168708	50172266
S10	32249065	32250318	S4	50144921	50146205
S10	32258872	32274186	S4	50112103	50131197
S10	32295060	32299352	S4	50068230	50070695
S10	32329210	32339132	S4	50056117	50060810
S10	32349568	32353012	S4	50044324	50044937
S10	32453286	32459021	S4	49986016	49992344
S10	32652114	32666247	S4	49949339	49966352
S10	32668290	32671554	S4	49935699	49937204
S10	32697393	32701740	S4	49921648	49927036
S10	32741021	32742515	S4	49882250	49883892
S10	32820089	32828027	S4	49832885	49843329
S10	32828650	32829610	S4	49831692	49833195
S10	32874701	32878779	S4	49737697	49746651
S10	33008775	33010670	S4	49582115	49584403
S10	33060273	33072531	S4	49371397	49382375
S10	33427753	33431271	S4	49173074	49176382
S10	33584857	33627575	S4	48861139	48861671
S10	33771626	33779711	S4	48236020	48239603
S10	33823553	33846598	S4	48177618	48213291
S10	34006752	34020254	S4	48082791	48089363
S10	34057377	34061489	S4	48056552	48061383
S10	34073805	34076727	S4	48038215	48048932
S10	34089329	34105991	S4	48029912	48037591
S10	34130438	34145216	S4	47980080	47984529
S10	34184080	34188885	S4	47856216	47859894
S10	34231810	34238390	S4	47756529	47774379
S10	34239310	34243766	S4	47695772	47700095
S10	34292607	34293812	S4	47494060	47496858
S10	34333496	34334789	S4	47467578	47473438
S10	34481097	34492752	S4	47331553	47340305
S10	34504572	34517055	S4	47299026	47318733
S10	34615469	34625401	S4	47233801	47241511
S10	34842342	34844695	S4	47107163	47111690
S10	34954068	34983177	S4	46857901	46893144
S10	35002118	35028054	S4	46794077	46824828
S10	35061219	35062097	S4	46612407	46613395
S10	35176816	35178761	S4	46567902	46569609
S10	35190424	35192068	S4	46544896	46545704
S10	35212989	35218991	S4	46508838	46514016
S10	35293715	35298129	S4	46357305	46364271
S10	35313147	35315616	S4	46333191	46335942
S10	35807825	35809495	S4	46079267	46080866
S10	35889006	35892619	S4	46008566	46012015
S10	35918657	35922868	S4	45846042	45848736
S10	36011721	36013542	S4	45791094	45792460
S10	36173887	36179536	S4	45764307	45770248
S10	36224198	36225598	S4	45632379	45633068
S10	36288949	36293547	S4	45544632	45548640
S10	36294771	36300129	S4	45538498	45544167
S10	36367299	36371292	S4	45503262	45507190
S10	36400098	36405396	S4	45453983	45459386
S10	36476200	36486014	S4	45282988	45292494
S10	36524028	36561236	S4	45157979	45175608
S10	36576793	36578541	S4	45131414	45134795
S10	36673936	36675785	S4	44980846	44995630
S10	36757593	36761944	S4	44902796	44907629
S10	36920796	36924849	S4	44852701	44855842
S10	36949448	36950403	S4	44778169	44778599
S10	37150447	37155755	S4	44521906	44532067
S10	37226374	37226866	S4	44308431	44308806
S10	37235751	37238575	S4	44229063	44243181
S10	37279436	37281716	S4	43790550	43792515
S10	37678819	37699622	S4	43572957	43582199
S10	37965239	37977825	S4	43487842	43489942
S10	37994339	37997718	S4	43385556	43388818
S10	38005499	38008096	S4	43379276	43381554
S10	38008219	38013347	S4	43374057	43379373
S10	38014370	38022118	S4	43345941	43358747
S10	38094645	38096466	S4	43078799	43092929
S10	38116396	38121666	S4	43032319	43034913
S10	38204464	38205922	S4	43007914	43009779
S10	38273556	38277412	S4	42934527	42938002
S10	38457378	38460989	S4	42664062	42669122
S10	38760337	38770649	S4	42444081	42455165
S10	38810044	38814056	S4	42355700	42358994
S10	38867763	38873549	S4	42248311	42256543
S10	39659470	39663106	S4	41467200	41471099
S10	39737215	39741217	S4	41428287	41432034
S10	39798999	39802096	S4	41351600	41354485
S10	39913503	39915098	S4	41238679	41239992
S10	40063373	40072845	S4	40994222	40999200
S10	40077068	40080728	S4	40976987	40979488
S10	40151312	40159734	S4	40835352	40837036
S10	40263426	40274497	S4	40752583	40756584
S10	40583636	40588735	S4	40466271	40471556
S10	40660983	40667472	S4	40420918	40428359
S10	40960395	40966015	S4	39975800	39982334
S10	41242840	41247569	S4	39675225	39679769
S10	41281720	41291776	S4	39531502	39538773
S10	41404565	41416296	S4	39478285	39482789
S10	41420015	41430812	S4	39412657	39434066
S10	41613306	41616271	S4	39388079	39393788
S10	41864709	41871225	S4	39211180	39231281
S10	42407520	42420317	S4	39062939	39065628
S10	42849926	42852367	S4	38822804	38825141
S10	43587291	43602689	S4	38516828	38520632
S10	43920290	43934022	S4	38362190	38370625
S10	43948283	43957843	S4	38300044	38305852
S10	44105692	44126090	S4	38279509	38284103
S10	44565462	44584699	S4	38111957	38125884
S10	45006722	45016256	S4	37822298	37829736
S10	47152352	47179531	S4	36466096	36496629
S10	47268479	47269736	S4	36370727	36371152
S10	47553992	47559709	S4	36296882	36302648
S10	47941314	47961500	S4	36161422	36184046
S10	48057781	48058834	S4	35727682	35730068
S10	48090386	48100188	S4	35712629	35725744
S10	48240165	48249940	S4	35601836	35605703
S10	48307347	48314596	S4	35537722	35544301
S10	48523877	48525918	S4	35306996	35323063
S10	48634476	48636165	S4	35296443	35298132
S10	49113904	49130414	S4	34968782	34981412
S10	49142831	49143940	S4	34906417	34914862
S10	49175750	49187421	S4	34815482	34823691
S10	49506432	49509154	S4	34493915	34523388
S10	49523629	49532076	S4	34346632	34353645
S10	49585049	49586536	S4	34258431	34259681
S10	49633306	49639437	S4	34240534	34245469
S10	50141248	50160568	S4	34176127	34198421
S10	50216833	50219000	S4	33908298	33909724
S10	50518512	50520744	S4	33618623	33622145
S10	50675768	50681113	S4	33536039	33542073
S10	50681641	50684384	S4	33528786	33531052
S10	50732920	50741964	S4	33437799	33443067
S10	51038888	51043811	S4	33315384	33320433
S10	51076919	51090153	S4	33243082	33287818
S10	51186316	51192008	S4	33172349	33178231
S10	51225611	51239915	S4	33130685	33138455
S10	51731950	51753185	S4	31375138	31398257
S10	51852820	51857195	S4	31317209	31321796
S10	52123708	52125020	S4	31158508	31160192
S10	52176999	52180062	S4	31060241	31063561
S10	52206774	52207506	S4	30909784	30912844
S10	52230832	52244023	S4	30902456	30909843
S10	52311783	52315294	S4	30785447	30789809
S11	5733040	5734668	S12	5720490	5726683
S11	5837185	5842985	S12	5820957	5826014
S11	5849474	5852209	S12	5831333	5833166
S11	5855921	5865425	S12	5834755	5841162
S11	5917462	5918231	S12	5891158	5891898
S11	6001593	6002533	S12	5930355	5931922
S11	6118730	6119623	S12	6147974	6150471
S11	6140522	6143290	S12	6210672	6211978
S11	6543004	6546637	S12	6254998	6259420
S11	6567461	6569149	S12	6261386	6262719
S11	6670393	6677321	S12	6381071	6390911
S11	6748532	6748853	S12	6470682	6471530
S11	6830568	6832900	S12	6484573	6486354
S11	7010551	7011429	S12	6574385	6575501
S11	7084881	7094221	S12	6643475	6644272
S11	7200112	7217632	S12	6716334	6722043
S11	7255852	7262719	S12	6733656	6739140
S11	7495126	7499369	S12	7421673	7428595
S11	7901869	7904109	S12	7658496	7660063
S11	8036908	8043062	S12	7862666	7868382
S11	8043329	8048521	S12	7868531	7873632
S11	8145048	8150427	S12	7908221	7913457
S11	8195243	8198380	S12	8250251	8255785
S11	8221815	8222382	S12	8308111	8310478
S11	8287566	8297310	S12	8328967	8338739
S11	8310928	8326298	S12	8366862	8373223
S11	8329086	8331133	S12	8403726	8405703
S11	8371081	8375802	S12	8441566	8446056
S11	8440182	8444765	S12	8465115	8472947
S11	8454275	8456301	S12	8479878	8481876
S11	8462788	8468907	S12	8483670	8489888
S11	8487255	8489384	S12	8661572	8663934
S11	8517746	8520677	S12	8665657	8667434
S11	8667778	8682907	S12	8668212	8683129
S11	8740426	8741967	S12	8867455	8870649
S11	8757165	8762491	S12	8876498	8879133
S11	8784706	8787054	S12	8973791	8978708
S11	8984775	8994051	S12	9065334	9076774
S11	9042108	9052226	S12	9131322	9136504
S11	9089089	9091445	S12	9153836	9157173
S11	9594802	9614343	S12	9977760	9986517
S11	10868371	10870595	S12	10603714	10605966
S11	10958336	10966726	S12	10840742	10851233
S11	11004294	11004881	S12	10901863	10902597
S11	11011277	11016535	S12	10910740	10918496
S11	11031707	11041196	S12	11028648	11038273
S11	11092266	11095919	S12	11032461	11033174
S11	11286909	11297193	S12	11476626	11486573
S11	11298201	11299415	S12	11486800	11487969
S11	11657779	11661702	S12	11653199	11658538
S11	11718426	11719924	S12	11684956	11694761
S11	11734436	11737323	S12	11854935	11855739
S11	11739709	11744506	S12	11857353	11862011
S11	12188336	12189253	S12	12415777	12417187
S11	12784014	12788090	S12	13119198	13122963
S11	12818640	12828296	S12	13126190	13137609
S11	12943402	12951998	S12	13209951	13226329
S11	12977261	12988856	S12	13400474	13409421
S11	13224938	13225831	S12	13604832	13606525
S11	13312353	13322533	S12	13679729	13684635
S11	13332479	13336296	S12	13723487	13729432
S11	13342408	13352242	S12	13781938	13785779
S11	13376562	13378939	S12	13826593	13829147
S11	13426208	13438209	S12	13866328	13888811
S11	13547311	13555949	S12	13991862	13999331
S11	13562933	13566834	S12	14145869	14156485
S11	13633830	13637748	S12	14324079	14328717
S11	13693061	13698818	S12	14374032	14380251
S11	13760344	13764691	S12	14766230	14771072
S11	13856752	13860269	S12	14886382	14891194
S11	13986257	13993954	S12	14974351	14985406
S11	14020221	14025445	S12	15002916	15008426
S11	15065095	15067014	S12	15254868	15255626
S11	15074001	15080122	S12	15433964	15441561
S11	15092472	15100374	S12	15584635	15595532
S11	15114522	15117611	S12	15622621	15625689
S11	15257179	15258476	S12	15755216	15756643
S11	15310442	15312275	S12	16120109	16123475
S11	15693730	15695777	S12	16602074	16603138
S11	15916899	15918532	S12	16729659	16731104
S11	16234929	16266037	S12	16770942	16781896
S11	16339961	16349434	S12	16924448	16931449
S11	16500598	16508713	S12	16990657	16996493
S11	16583376	16590226	S12	17116975	17133960
S11	16655254	16659294	S12	17648966	17657355
S11	16663704	16687705	S12	17657926	17664369
S11	16779005	16784899	S12	17709809	17714480
S11	16852087	16883024	S12	17738774	17749805
S11	17262377	17264702	S12	18889175	18890742
S11	17539739	17549817	S12	19056655	19072991
S11	17708680	17710794	S12	19185744	19189126
S11	18063788	18076814	S12	19306236	19324248
S11	18096824	18111332	S12	19379197	19393086
S11	18339573	18342557	S12	19858757	19860771
S11	18726535	18729952	S12	20131297	20133435
S11	18781986	18785292	S12	20133469	20133896
S11	18951398	18960677	S12	20711943	20715823
S11	19129822	19132041	S12	20973420	20975709
S11	19274074	19278410	S12	21347569	21356370
S11	19694524	19699266	S12	21439366	21444271
S11	19907515	19913117	S12	21548057	21558461
S11	20025160	20052289	S12	21997780	22016896
S11	20311521	20315850	S12	22580726	22585251
S11	21055839	21079933	S12	23033300	23033461
S11	21339557	21341085	S12	23750064	23751369
S11	22281422	22282429	S12	25037653	25039318
S11	22390372	22417650	S12	25501571	25503893
S11	22497584	22500809	S12	25548715	25552675
S11	22692015	22707306	S12	25908204	25923125
S11	22807435	22812376	S12	26022336	26026116
S11	22813857	22816975	S12	26193538	26197679
S11	23050790	23072657	S12	26237716	26238255
S11	23255216	23260704	S12	26342921	26350018
S11	23302527	23318288	S12	26409755	26443288
S11	23822066	23824809	S12	26657609	26660322
S11	23847864	23850693	S12	26660815	26663750
S11	23955680	23959379	S12	26700437	26701618
S11	23960900	23962328	S12	26792134	26793535
S11	24003534	24004505	S12	26848883	26851079
S11	24184252	24198976	S12	27158774	27174290
S11	24270762	24286040	S12	27340741	27348950
S11	24287186	24310932	S12	27360624	27384251
S11	24440118	24454313	S12	27708707	27718345
S11	24787068	24790266	S12	28901923	28904982
S11	24858320	24861067	S12	28933459	28939739
S11	24889679	24908578	S12	29046109	29056759
S11	24973230	24992401	S12	29070171	29101780
S11	25024004	25050004	S12	29128009	29143781
S11	26146035	26152466	S12	29522908	29525461
S11	26205415	26211234	S12	29679289	29687344
S11	26221161	26221718	S12	29823609	29824510
S11	26458404	26468313	S12	30183823	30189638
S11	26902895	26906042	S12	30406321	30409493
S11	26962670	26964997	S12	30431989	30441670
S11	27364782	27366132	S12	30920553	30922652
S11	27435980	27441443	S12	30954328	30960592
S11	27556150	27557334	S12	31128500	31149408
S11	27766642	27773643	S12	31206507	31212660
S11	28011061	28015612	S12	31392929	31397659
S11	28093416	28095626	S12	31810519	31813065
S11	28147944	28158514	S12	31866583	31870519
S11	28236179	28238965	S12	31932318	31941009
S11	28261278	28263437	S12	31972576	31974957
S11	28337138	28339143	S12	32091689	32093473
S11	28396281	28397631	S12	32284631	32286144
S11	28463704	28479957	S12	32313743	32331689
S11	28484130	28487740	S12	32422735	32426354
S11	28529442	28533612	S12	32484897	32487923
S11	28558343	28561587	S12	32499071	32502416
S11	28562709	28567345	S12	32502109	32517399
S11	28585150	28595332	S12	32518423	32523575
S11	28818873	28821743	S12	32861980	32864755
S11	28844605	28858307	S12	32896485	32904093
S11	28885109	28887549	S12	32929344	32932106
S11	29063354	29071260	S12	33039861	33043680
S11	29120298	29124288	S12	33048718	33052429
S11	29133181	29135955	S12	33052659	33055588
S11	29154464	29158324	S12	33068344	33070456
S11	29159678	29165255	S12	33093371	33100500
S11	29239658	29240050	S12	33261685	33268098
S11	29348107	29355737	S12	33422023	33430505
S11	29355691	29359061	S12	33459756	33463215
S11	29406528	29407066	S12	33717413	33723359
S11	29406861	29410428	S12	33723467	33726463
S11	29456651	29480055	S12	33728400	33733623
S11	29516589	29521309	S12	33770117	33774144
S11	29521761	29522183	S12	33774186	33778079
S11	29675906	29680501	S12	33867747	33871215
S11	29705102	29707567	S12	33899824	33902134
S11	29739762	29744832	S12	33969006	33974282
S11	29780692	29789446	S12	33998219	34013990
S11	29792138	29793533	S12	34053597	34055224
S11	29974026	29979625	S12	34085911	34102099
S11	30128620	30132233	S12	34403264	34407796
S11	30310554	30312504	S12	34478455	34480762
S11	30332745	30343371	S12	34666270	34678855
S11	30363698	30367291	S12	34878946	34879398
S11	30523214	30527493	S12	34969294	34972592
S11	30566522	30570921	S12	34995910	35002968
S11	30623883	30631395	S12	35007582	35015093
S11	30637810	30645029	S12	35101439	35106124
S11	30684130	30684824	S12	35164596	35169612
S11	30864551	30868049	S12	35242963	35245845
S11	30951756	30969802	S12	35342596	35357580
S11	30998901	31001791	S12	35408810	35410749
S11	31042444	31049690	S12	35640218	35647234
S11	31053656	31055614	S12	35647332	35649407
S11	31055754	31060203	S12	35650508	35669427
S11	31099913	31103415	S12	35692608	35704017
S11	31154823	31168854	S12	35705408	35710897
S11	31186534	31190351	S12	35817962	35824298
S11	31208958	31210319	S12	35846106	35847629
S11	31211865	31212832	S12	35850245	35851179
S11	31234424	31245241	S12	35852486	35859954
S11	31332119	31334868	S12	35891800	35897595
S11	31335117	31339169	S12	35896755	35902447
S11	31341005	31345392	S12	35946506	35949159
S11	31350169	31354418	S12	35949288	35953083
S11	31375212	31380263	S12	35993849	35995997
S11	31386631	31389180	S12	36005020	36017038
S11	31412679	31430157	S12	36017499	36050255
S11	31476043	31485524	S12	36109272	36118870
S11	31509380	31512135	S12	36188878	36191421
S11	31554052	31562728	S12	36195507	36215235
S11	31622477	31624669	S12	36240021	36242357
S11	31634100	31641663	S12	36243414	36249961
S11	31706138	31719790	S12	36271186	36276145
S11	31745728	31746124	S12	36354188	36354646
S11	31853271	31859509	S12	36413343	36414550
S11	31860143	31872964	S12	36549015	36556444
S11	31937851	31944827	S12	36599696	36608602
S11	31954431	31959999	S12	36609001	36613486
S11	31981092	31983591	S12	36613761	36616212
S11	32007286	32012672	S12	36627483	36632204
S11	32019327	32027325	S12	36639300	36642897
S11	32040127	32050508	S12	36669941	36676500
S11	32053886	32056897	S12	36676445	36680183
S11	32096292	32099498	S12	36780964	36783752
S11	32219155	32225485	S12	36991326	36994636
S11	32225689	32229262	S12	36995358	36999125
S11	32334821	32342146	S12	37072723	37079494
S11	32353930	32359405	S12	37082583	37086739
S11	32415871	32422873	S12	37654602	37656389
S11	32444764	32449896	S12	38158041	38163096
S11	32490178	32493239	S12	38179742	38181863
S11	32498687	32501921	S12	38228390	38235531
S11	32503057	32505422	S12	38235865	38238861
S11	32533431	32547154	S12	38251137	38270594
S11	32655992	32666390	S12	38280501	38286353
S11	32707976	32712096	S12	38423966	38428167
S11	32714648	32715381	S12	38435411	38436493
S11	32721260	32726153	S12	38470709	38474702
S11	32827582	32833317	S12	38550489	38555814
S11	32836773	32854087	S12	38565612	38570212
S11	32892131	32896846	S12	38674593	38684343
S11	33531926	33532846	S12	38723783	38724685
S11	33741532	33742428	S12	39173457	39177028
S11	33764039	33768077	S12	39337462	39341102
S11	33771820	33773303	S12	39527042	39528423
S11	33780808	33783506	S12	39537318	39540762
S11	33784190	33786710	S12	39554716	39557351
S11	33802052	33807653	S12	39581300	39587004
S11	33868767	33869896	S12	39638958	39640046
S11	33950464	33951420	S12	39658524	39665100
S11	34019712	34024841	S12	39669909	39685870
S11	34043560	34050633	S12	39784972	39789690
S11	34057646	34070745	S12	39827401	39835078
S11	34089783	34093164	S12	39842853	39845817
S11	34135118	34139516	S12	39920838	39925068
S11	34143634	34147226	S12	39940981	39943462
S11	34156390	34159458	S12	39973446	39980810
S11	34194589	34200637	S12	39992997	39996062
S11	34200916	34204245	S12	40003616	40004717
S11	34258266	34260450	S12	40097863	40099771
S11	34386096	34388962	S12	40149442	40158743
S11	34421957	34426695	S12	40174978	40180505
S11	34529657	34534405	S12	40365321	40370224
S11	34659946	34672234	S12	40428864	40437855
S11	34673921	34681515	S12	40447787	40451969
S11	34722416	34731793	S12	40456156	40464937
S11	34880525	34884442	S12	40557091	40569527
S11	34929153	34947761	S12	40611520	40618849
S11	34950422	34951848	S12	40636937	40638392
S11	35250044	35252060	S12	40666501	40668365
S11	35447309	35451771	S12	40688265	40693801
S11	35453683	35459100	S12	40718325	40719869
S11	35515594	35520390	S12	41061938	41066801
S11	35624833	35633982	S12	41083531	41093785
S11	35780089	35780941	S12	41237327	41249739
S11	35946296	35950255	S12	41326924	41328677
S11	36061571	36089749	S12	41383661	41425161
S11	36090320	36095129	S12	41426229	41430544
S11	36116308	36120781	S12	41502084	41506961
S11	36179994	36180674	S12	41752337	41757209
S11	36223834	36226735	S12	41807910	41810060
S11	36330148	36333312	S12	41912629	41915195
S11	36362994	36367432	S12	41984616	41985822
S11	36504398	36507240	S12	41986536	41992348
S11	36596858	36598003	S12	41993460	41994390
S11	36634955	36639486	S12	42015989	42019943
S11	36697072	36701050	S12	42026433	42036977
S11	36776858	36778164	S12	42103706	42105155
S11	36794217	36804714	S12	42107301	42115659
S11	36838039	36839621	S12	42127283	42128752
S11	36921183	36926460	S12	42155302	42159855
S11	36932893	36936063	S12	42159954	42163469
S11	36973786	36976416	S12	42221801	42224395
S11	37103222	37107663	S12	42379544	42382200
S11	37112310	37115885	S12	42387643	42391846
S11	37116230	37123069	S12	42392316	42398777
S11	37214457	37222154	S12	42858762	42861325
S11	37250901	37252623	S12	42875760	42877958
S11	37279848	37288833	S12	42911581	42916440
S11	37298962	37301476	S12	42935453	42938685
S11	37460330	37466407	S12	43045751	43054249
S11	37493404	37502702	S12	43091950	43096396
S11	37508373	37510131	S12	43097397	43099439
S11	37585054	37588298	S12	43176410	43180965
S11	37627101	37628225	S12	43219185	43220701
S11	37629335	37633757	S12	43220837	43225698
S11	37693906	37696558	S12	43499829	43500527
S11	37751342	37757451	S12	43531718	43537276
S11	37850569	37855185	S12	43607240	43611672
S11	37855729	37856288	S12	43617083	43621610
S11	37933106	37935593	S12	43663905	43666568
S11	37988719	37990966	S12	43688078	43692359
S11	38000354	38005564	S12	43695558	43701318
S11	38057720	38060099	S12	43773454	43775719
S11	38064654	38067571	S12	43780411	43783315
S11	38068799	38070217	S12	43793197	43794654
S11	38153785	38156923	S12	43799503	43802639
S11	38213119	38237657	S12	43843943	43856844
S11	38281238	38285070	S12	43949722	43954112
S11	38309114	38315326	S12	43988291	43990089
S11	38333838	38336094	S12	44028605	44030276
S11	38345083	38348710	S12	44031089	44033702
S11	38405451	38412089	S12	44109361	44115643
S11	38433630	38438967	S12	44119628	44124981
S11	38520514	38522430	S12	44173287	44176888
S11	38632975	38647319	S12	44288769	44294244
S11	38670556	38674674	S12	44307063	44310827
S11	38708512	38710609	S12	44321156	44323184
S11	38740472	38741278	S12	44360087	44361186
S11	38746584	38757879	S12	44379708	44382657
S11	38766688	38774738	S12	44413008	44417757
S11	38787986	38789825	S12	44475624	44480504
S11	38789858	38793018	S12	44480515	44483700
S11	38795022	38798879	S12	44489941	44493256
S11	38812142	38817572	S12	44495057	44505679
S11	38842644	38847585	S12	44532436	44541503
S11	38858262	38862043	S12	44584193	44587502
S11	38892171	38901220	S12	44636828	44649138
S11	38930255	38933447	S12	44651180	44654216
S11	38969243	38969682	S12	44680757	44681760
S11	38994893	38996379	S12	44682617	44683780
S11	39011558	39017631	S12	44732108	44738223
S11	39027544	39033429	S12	44741482	44747783
S11	39133822	39138542	S12	44833405	44837602
S11	39156022	39161527	S12	44874449	44883247
S11	39166558	39171193	S12	44883864	44888601
S11	39188081	39189464	S12	44949337	44950687
S11	39241280	39243134	S12	45031959	45033655
S11	39311206	39312480	S12	45091585	45093110
S11	39389761	39395038	S12	45198957	45204960
S11	39433707	39437276	S12	45302660	45303417
S11	39453581	39461368	S12	45320228	45338871
S11	39462094	39467511	S12	45339577	45345104
S11	39471845	39478363	S12	45351812	45358482
S11	39480160	39491448	S12	45434536	45442069
S11	39541430	39547940	S12	45495817	45504531
S11	39552466	39555500	S12	45505507	45508395
S11	39568195	39578331	S12	45510828	45520079
S11	39581366	39590187	S12	45526956	45529969
S11	39636545	39639187	S12	45574440	45583900
S11	39643083	39648692	S12	45620761	45636945
S11	39806680	39807168	S12	45665307	45669237
S11	40083737	40088906	S12	45759081	45762496
S11	40170886	40173110	S12	45775652	45777428
S11	40203848	40205831	S12	45792918	45794092
S11	40280420	40292815	S12	45847276	45853721
S11	40331901	40344853	S12	45903934	45910529
S11	40346225	40347721	S12	45911325	45912722
S11	40407715	40415036	S12	46043315	46047744
S11	40437388	40439086	S12	46073617	46075818
S11	40461769	40476186	S12	46096602	46099615
S11	40539822	40545887	S12	46178241	46183394
S11	40554089	40555407	S12	46185131	46186333
S11	40556402	40560865	S12	46187343	46192760
S11	40622450	40625490	S12	46224315	46228214
S11	40642031	40644369	S12	46228106	46234859
S11	40687682	40693241	S12	46279291	46283962
S11	40733121	40735260	S12	46307322	46309066
S11	40769203	40773242	S12	46332313	46335358
S11	40794713	40796992	S12	46364614	46366526
S11	40804294	40810174	S12	46385680	46389259
S11	40826251	40834141	S12	46438562	46444377
S11	40863614	40875386	S12	46466818	46473113
S11	40892319	40912897	S12	46524650	46535377
S11	40914281	40919097	S12	46551735	46558013
S11	40947382	40956476	S12	46569675	46588722
S11	40971690	40974694	S12	46638136	46643227
S11	40988613	40991240	S12	46643721	46647834
S11	41000279	41003854	S12	46670473	46673794
S11	41004575	41017150	S12	46679782	46688504
S11	41043709	41047150	S12	46695942	46697936
S11	41055747	41058457	S12	46736414	46741309
S11	41114423	41116543	S12	46761877	46764051
S11	41139818	41142708	S12	46790429	46791596
S11	41158235	41160851	S12	46799904	46801911
S11	41161862	41169183	S12	46805525	46820984
S11	41179531	41183742	S12	46830814	46832728
S11	41207174	41212058	S12	46854864	46859797
S11	41271309	41275904	S12	46896750	46902659
S11	41328388	41332943	S12	46916071	46927966
S11	41352649	41354197	S12	46943947	46945259
S11	41383481	41385600	S12	46955098	46957485
S11	41413255	41417316	S12	46976092	46976984
S11	41450807	41457105	S12	47074006	47082358
S11	41615325	41617106	S12	47171315	47173830
S11	41728298	41738960	S12	47388176	47404035
S11	41763607	41777977	S12	47414462	47436812
S11	41827331	41832471	S12	47471408	47476141
S11	41904688	41920975	S12	47480689	47486588
S11	41940487	41941554	S12	47508589	47511880
S11	41990837	42000984	S12	47524305	47536843
S11	42328491	42334308	S12	47609712	47610767
S11	42360874	42366049	S12	47692009	47696740
S11	42415053	42424305	S12	47774246	47795019
S11	42496661	42507887	S12	47877287	47885508
S11	42666413	42666969	S12	47933683	47934594
S11	42667341	42673597	S12	47935401	47947098
S11	42702401	42708596	S12	47960454	47967140
S11	42720722	42732063	S12	47972509	47977274
S11	42830996	42837866	S12	48051345	48057441
S11	42849236	42851677	S12	48072948	48075331
S11	42889597	42893361	S12	48100300	48104331
S11	42898253	42903004	S12	48131952	48135418
S11	42909307	42912183	S12	48136790	48140148
S11	42914251	42919234	S12	48172578	48177756
S11	42934802	42936317	S12	48228251	48233220
S11	42949305	42952379	S12	48238599	48245802
S11	42953876	42962538	S12	48262760	48278285
S11	42981721	42993863	S12	48450254	48463653
S11	42994193	42998693	S12	48464131	48466509
S11	43045103	43050755	S12	48506039	48510268
S11	43051275	43053280	S12	48805632	48806957
S11	43067889	43073576	S12	48856060	48858544
S11	43135222	43136746	S12	48934779	48936224
S11	43153015	43156556	S12	48979088	48982576
S11	43217658	43223123	S12	49212558	49217490
S11	43300140	43305238	S12	49273590	49278165
S11	43346082	43352411	S12	49320352	49322863
S11	43396766	43400340	S12	49341392	49345959
S11	43473282	43477268	S12	49422332	49425028
S11	43492472	43493410	S12	49468122	49468680
S11	43495352	43500734	S12	49471253	49480493
S11	43537241	43538930	S12	49524418	49526159
S11	43560078	43562889	S12	49570166	49571084
S11	43628469	43634569	S12	49594024	49597160
S11	43645246	43648704	S12	49608317	49609501
S11	43803438	43808801	S12	49637535	49640495
S11	43835585	43835932	S12	49676386	49678624
S11	43846535	43850888	S12	49679163	49683325
S11	43872179	43873142	S12	49685388	49688197
S11	43976371	43984391	S12	49835474	49835698
S11	43993832	43996297	S12	49875506	49879684
S11	44027514	44034394	S12	49971764	49979847
S11	44064941	44069190	S12	49992313	49993069
S11	44124553	44126354	S12	50055293	50056830
S11	44136081	44139439	S12	50137227	50152146
S11	44148859	44150907	S12	50165128	50167259
S11	44338313	44355431	S12	50386138	50392767
S11	192845	201181	S12	158907	162010
S11	278751	283497	S12	202188	204251
S11	285610	287028	S12	231312	233506
S11	373411	380105	S12	263290	265501
S11	380436	387480	S12	274683	282729
S11	427912	428275	S12	350793	352676
S11	514965	522612	S12	473995	481569
S11	653913	659362	S12	658785	669362
S11	674791	677615	S12	761478	771137
S11	784859	787413	S12	815031	826914
S11	847628	853529	S12	849841	857102
S11	875697	876960	S12	880379	881049
S11	888861	891845	S12	921180	922081
S11	962347	966756	S12	928990	931568
S11	1012943	1016672	S12	946100	948061
S11	1072101	1077410	S12	981320	985867
S11	1316192	1319411	S12	1016982	1022902
S11	1384767	1388285	S12	1062390	1074239
S11	1555373	1556641	S12	1159836	1160820
S11	1557497	1560478	S12	1161178	1166240
S11	1564122	1570940	S12	1194211	1201261
S11	1607624	1612935	S12	1293880	1300369
S11	1615647	1623535	S12	1320297	1332625
S11	1943186	1947248	S12	1473571	1480041
S11	1948575	1957164	S12	1487656	1494215
S11	2059421	2061358	S12	1520938	1524393
S11	2192142	2193266	S12	1548693	1549151
S11	2204606	2214047	S12	1638016	1639238
S11	2333404	2335338	S12	1710927	1713202
S11	2443791	2444845	S12	1759420	1761473
S11	2452149	2455699	S12	1769049	1772160
S11	2497141	2500105	S12	1813570	1814986
S11	2547075	2548611	S12	1867733	1869221
S11	2555331	2566070	S12	1955235	1968535
S11	2575355	2585000	S12	1984586	1991488
S11	2689303	2692186	S12	2084972	2087728
S11	2720165	2725405	S12	2108186	2123299
S11	2761259	2765073	S12	2279861	2284939
S11	2779411	2781391	S12	2407671	2409707
S11	2866226	2867610	S12	2415799	2417115
S11	2872322	2874129	S12	2430683	2435039
S11	2924897	2925913	S12	2466245	2467164
S11	2945291	2948415	S12	2469764	2472632
S11	2971936	2974744	S12	2567371	2568681
S11	2989116	2991997	S12	2582066	2584549
S11	3034486	3035853	S12	2594621	2595819
S11	3140462	3144529	S12	2638573	2643939
S11	3222580	3223818	S12	2662765	2673866
S11	3257702	3259827	S12	2871174	2873423
S11	5733040	5734668	S13	4158011	4159349
S11	5837185	5842985	S13	4213747	4219400
S11	5849474	5852209	S13	4224983	4226804
S11	5855921	5865425	S13	4227932	4234732
S11	5917462	5918231	S13	4301130	4301891
S11	6001593	6002533	S13	4380438	4381789
S11	6118730	6119623	S13	4597363	4601211
S11	6140522	6143290	S13	4696343	4697724
S11	6176921	6178440	S13	4706590	4709618
S11	6543004	6546637	S13	4730218	4734591
S11	6567461	6569149	S13	4760596	4762875
S11	6670393	6677321	S13	4865476	4872071
S11	6748532	6748853	S13	4890965	4897799
S11	6830568	6832900	S13	4906002	4907923
S11	7010551	7011429	S13	4973564	4974101
S11	7084881	7094221	S13	5026501	5027800
S11	7200112	7217632	S13	5062616	5077027
S11	7495126	7499369	S13	5157650	5160768
S11	7901869	7904109	S13	5252873	5253949
S11	7994453	7997716	S13	5453528	5454582
S11	8036908	8043062	S13	5520684	5526934
S11	8043329	8048521	S13	5527029	5532675
S11	8195243	8198380	S13	5695780	5706209
S11	8221815	8222382	S13	5732876	5734018
S11	8287566	8297310	S13	5836028	5843455
S11	8297696	8300867	S13	5978310	5980818
S11	8310928	8326298	S13	5983924	5987149
S11	8371081	8375802	S13	6051043	6056599
S11	8454275	8456301	S13	6067506	6069863
S11	8462788	8468907	S13	6293841	6295321
S11	8517746	8520677	S13	6384254	6387392
S11	8740426	8741967	S13	6491918	6495224
S11	8757165	8762491	S13	6511078	6513529
S11	8803602	8810118	S13	6521689	6524288
S11	8984775	8994051	S13	6801844	6808169
S11	9042108	9052226	S13	6825109	6829898
S11	9089089	9091445	S13	6876436	6879234
S11	9092786	9099698	S13	6887599	6893666
S11	10012404	10013589	S13	7571478	7574666
S11	10361940	10369581	S13	8156072	8172489
S11	152658	159559	S13	6890	13925
S11	285610	287028	S13	56405	58257
S11	576530	582283	S13	136993	148554
S11	653913	659362	S13	246755	252466
S11	674791	677615	S13	381204	383535
S11	711092	715183	S13	399276	409353
S11	755396	766011	S13	431342	442544
S11	802821	804806	S13	873597	875620
S11	823081	828732	S13	881891	899000
S11	875697	876960	S13	938790	939778
S11	888861	891845	S13	996405	999729
S11	962347	966756	S13	1008050	1012729
S11	1012943	1016672	S13	1021049	1024666
S11	1072101	1077410	S13	1038452	1043107
S11	1077399	1084014	S13	1043012	1045610
S11	1299567	1300990	S13	1069734	1073618
S11	1316192	1319411	S13	1089125	1089931
S11	1384767	1388285	S13	1136868	1150337
S11	1433667	1440942	S13	1173371	1176461
S11	1530533	1535119	S13	1230753	1233403
S11	1557497	1560478	S13	1286480	1292110
S11	1564122	1570940	S13	1336845	1348064
S11	1588549	1593761	S13	1352108	1354131
S11	1607624	1612935	S13	1415819	1422082
S11	1615647	1623535	S13	1425809	1447122
S11	1932363	1936902	S13	1584537	1588489
S11	1948575	1957164	S13	1589717	1595914
S11	2059421	2061358	S13	1601279	1604636
S11	2293021	2297056	S13	1649547	1653358
S11	2381512	2387673	S13	1688417	1702317
S11	5733040	5734668	S2	33022743	33023989
S11	5855921	5865425	S2	33096741	33105738
S11	5917462	5918231	S2	33158800	33159599
S11	6140522	6143290	S2	33381030	33382593
S11	6176921	6178440	S2	33440799	33442998
S11	6543004	6546637	S2	33455740	33455912
S11	6567461	6569149	S2	33481369	33484424
S11	6670393	6677321	S2	33619530	33628732
S11	6830568	6832900	S2	33662739	33666183
S11	7084881	7094221	S2	33816680	33818232
S11	7200112	7217632	S2	33881417	33886750
S11	7495126	7499369	S2	33936446	33939518
S11	7901869	7904109	S2	34046952	34048739
S11	8036908	8043062	S2	34295846	34303114
S11	8043329	8048521	S2	34303780	34309326
S11	8161106	8164561	S2	34419782	34438060
S11	8195243	8198380	S2	34530510	34545759
S11	8287566	8297310	S2	34573370	34581152
S11	8371081	8375802	S2	34702375	34707415
S11	8454275	8456301	S2	34720179	34721978
S11	8517746	8520677	S2	35336567	35339103
S11	8740426	8741967	S2	35560988	35564023
S11	8757165	8762491	S2	35604714	35607517
S11	8784706	8787054	S2	35697620	35699463
S11	8984775	8994051	S2	35753299	35757791
S11	9042108	9052226	S2	35774514	35785703
S11	9089089	9091445	S2	35799924	35804051
S11	9092786	9099698	S2	35836675	35841098
S11	10012404	10013589	S2	36555756	36557716
S11	10048430	10049342	S2	36580556	36581666
S11	10361940	10369581	S2	37001158	37012731
S11	63547	64901	S2	27445525	27462162
S11	152658	159559	S2	28194412	28200971
S11	192845	201181	S2	28235766	28236220
S11	226114	228347	S2	28249630	28258455
S11	278751	283497	S2	28296801	28298984
S11	415911	419848	S2	28368687	28375599
S11	475517	480248	S2	28390658	28396140
S11	514965	522612	S2	28413420	28421331
S11	532340	536732	S2	28433449	28436834
S11	541820	551969	S2	28446620	28453181
S11	558683	562101	S2	28459293	28462756
S11	576530	582283	S2	28463394	28469002
S11	653913	659362	S2	28502404	28507147
S11	711092	715183	S2	28676499	28682614
S11	755396	766011	S2	28687087	28698740
S11	774475	777766	S2	28710357	28713422
S11	802821	804806	S2	28739813	28741586
S11	819297	822746	S2	28747707	28751595
S11	823081	828732	S2	28760318	28767568
S11	847628	853529	S2	28787484	28795166
S11	888861	891845	S2	28843378	28846314
S11	990408	993340	S2	28872354	28876322
S11	1012943	1016672	S2	28886113	28890010
S11	1299567	1300990	S2	28895811	28901336
S11	1316192	1319411	S2	28902171	28907675
S11	1384767	1388285	S2	28974926	28980065
S11	1396400	1409873	S2	28998348	29010218
S11	1418135	1421670	S2	29035995	29039415
S11	1427897	1433199	S2	29042094	29049700
S11	1530533	1535119	S2	29128015	29131353
S11	1540917	1543830	S2	29134455	29137805
S11	1564122	1570940	S2	29158577	29166328
S11	1588549	1593761	S2	29235952	29237904
S11	1615647	1623535	S2	29275652	29283507
S11	1930634	1931533	S2	29349182	29349997
S11	1962437	1963821	S2	29360066	29362096
S11	2059421	2061358	S2	29383117	29384922
S11	2443791	2444845	S2	29462910	29465219
S11	2452149	2455699	S2	29474686	29478248
S11	2486150	2490300	S2	29560063	29570260
S11	2505749	2509175	S2	29607166	29610419
S11	2509972	2513048	S2	29611612	29614829
S11	2547075	2548611	S2	29624396	29625691
S11	2555331	2566070	S2	29693979	29700347
S11	2575355	2585000	S2	29726287	29733506
S11	2689303	2692186	S2	29790069	29793129
S11	2701655	2704176	S2	29810089	29819909
S11	2761259	2765073	S2	29825165	29828268
S11	2779411	2781391	S2	29848213	29850598
S11	2872322	2874129	S2	29887403	29902443
S11	2945291	2948415	S2	29915950	29920081
S11	2971936	2974744	S2	29976915	29981334
S11	2989116	2991997	S2	29989484	29991354
S11	3034486	3035853	S2	30024764	30025852
S11	3256485	3282426	S2	30066075	30075941
S11	40346225	40347721	S21	36133554	36134423
S11	40407715	40415036	S21	35944051	35949612
S11	40556402	40560865	S21	35801660	35807650
S11	40733121	40735260	S21	35590152	35591850
S11	40863614	40875386	S21	35326482	35332459
S11	40914281	40919097	S21	35271404	35284758
S11	40966035	40969631	S21	35101390	35106288
S11	41114423	41116543	S21	34993936	34995753
S11	41139818	41142708	S21	34899887	34903693
S11	41161862	41169183	S21	34850386	34862803
S11	41179531	41183742	S21	34830728	34832916
S11	41413255	41417316	S21	34561666	34567093
S11	41615325	41617106	S21	34331380	34334365
S11	41763607	41777977	S21	33859297	33868608
S11	41827331	41832471	S21	33778178	33782134
S11	41904688	41920975	S21	33702849	33704095
S11	41940487	41941554	S21	33662321	33665162
S11	41990837	42000984	S21	33609124	33615848
S11	42167579	42169585	S21	33575041	33579422
S11	42328491	42334308	S21	33535407	33545174
S11	42360874	42366049	S21	33483666	33488213
S11	42496661	42507887	S21	33296623	33304517
S11	42666413	42666969	S21	33206450	33207649
S11	42720722	42732063	S21	32629609	32644281
S11	42830996	42837866	S21	32365617	32373617
S11	42837827	42838819	S21	32327189	32332181
S11	42849236	42851677	S21	32180942	32183371
S11	42898253	42903004	S21	32044133	32047864
S11	43058499	43060264	S21	31432683	31435541
S11	43153015	43156556	S21	30571039	30575786
S11	43229587	43231182	S21	29731594	29735051
S11	43231414	43238205	S21	29705723	29710566
S11	43300140	43305238	S21	29585309	29593540
S11	43473282	43477268	S21	29275218	29276517
S11	43495352	43500734	S21	28918907	28940790
S11	43537241	43538930	S21	28723663	28725369
S11	43719319	43729792	S21	28408751	28429434
S11	43803438	43808801	S21	28290219	28295760
S11	43846535	43850888	S21	28105640	28113821
S11	43993832	43996297	S21	27110713	27116949
S11	44027514	44034394	S21	26770064	26783787
S12	1759420	1761473	S13	3559921	3561736
S12	1810163	1811933	S13	3491039	3493300
S12	1813570	1814986	S13	3459193	3462575
S12	1867733	1869221	S13	3382828	3384847
S12	1884260	1886133	S13	3337359	3338932
S12	1946066	1946661	S13	3280006	3281078
S12	1955235	1968535	S13	3260634	3266363
S12	1984586	1991488	S13	3231995	3237677
S12	2084972	2087728	S13	3167995	3171197
S12	2108186	2123299	S13	3137927	3143937
S12	2159627	2164642	S13	3113335	3118171
S12	2407671	2409707	S13	3063069	3065098
S12	2415799	2417115	S13	3055906	3057795
S12	2430683	2435039	S13	3041096	3045385
S12	2466245	2467164	S13	3005104	3006384
S12	2567371	2568681	S13	2989657	2990222
S12	2594621	2595819	S13	2949144	2950187
S12	2798379	2803270	S13	2935460	2940337
S12	2871174	2873423	S13	2824811	2838947
S12	3030366	3037579	S13	2566295	2577770
S12	3084989	3087418	S13	2505805	2507366
S12	3187015	3192098	S13	2411702	2416971
S12	3717012	3719485	S13	2344301	2344883
S12	3897641	3902146	S13	2234299	2239302
S12	3902920	3904323	S13	2224406	2225696
S12	3921472	3923125	S13	2203348	2204883
S12	4036967	4038090	S13	2058826	2063452
S12	4082647	4083588	S13	2035882	2037303
S12	4279681	4282436	S13	1877585	1880162
S12	4460802	4476167	S13	1800724	1808237
S12	4476880	4481815	S13	1792400	1799591
S12	4571058	4574507	S13	1787007	1788519
S12	4840402	4844554	S13	1753639	1761737
S12	4969428	4979587	S13	3613160	3618807
S12	5006736	5009527	S13	3620407	3626014
S12	5039781	5055181	S13	3637036	3647190
S12	5074565	5075593	S13	3668574	3670653
S12	5097594	5100930	S13	3720238	3723418
S12	5140877	5141724	S13	3742714	3743232
S12	5190214	5194567	S13	3865312	3868425
S12	5255153	5256610	S13	3920282	3922610
S12	5260761	5261417	S13	3926793	3927781
S12	5290871	5298072	S13	3966120	3970593
S12	5342204	5343140	S13	3985128	3986011
S12	5502162	5503922	S13	4028337	4029842
S12	5657804	5664682	S13	4065617	4066010
S12	5720490	5726683	S13	4158011	4159349
S12	5757846	5759657	S13	4207914	4212749
S12	5820957	5826014	S13	4213747	4219400
S12	5831333	5833166	S13	4224983	4226804
S12	5834755	5841162	S13	4227932	4234732
S12	5858656	5859376	S13	4244489	4245291
S12	5891158	5891898	S13	4301130	4301891
S12	5934720	5940829	S13	4369174	4376514
S12	6044986	6056692	S13	4430725	4441334
S12	6072793	6077718	S13	4466090	4467612
S12	6111577	6113882	S13	4553325	4556227
S12	6147974	6150471	S13	4597363	4601211
S12	6210672	6211978	S13	4696343	4697724
S12	6254998	6259420	S13	4730218	4734591
S12	6261386	6262719	S13	4760596	4762875
S12	6381071	6390911	S13	4865476	4872071
S12	6470682	6471530	S13	4890965	4897799
S12	6484573	6486354	S13	4906002	4907923
S12	6574385	6575501	S13	4973564	4974101
S12	6643475	6644272	S13	5026501	5027800
S12	6660344	6660697	S13	5040123	5040809
S12	6716334	6722043	S13	5062616	5077027
S12	7421673	7428595	S13	5157650	5160768
S12	7658496	7660063	S13	5252873	5253949
S12	7699688	7713256	S13	5329270	5334787
S12	7862666	7868382	S13	5520684	5526934
S12	7868531	7873632	S13	5527029	5532675
S12	8250251	8255785	S13	5695780	5706209
S12	8308111	8310478	S13	5732876	5734018
S12	8328967	8338739	S13	5836028	5843455
S12	8366862	8373223	S13	5983924	5987149
S12	8436323	8440587	S13	5995846	6012491
S12	8441566	8446056	S13	6051043	6056599
S12	8479878	8481876	S13	6067506	6069863
S12	8483670	8489888	S13	6293841	6295321
S12	8661572	8663934	S13	6436974	6439641
S12	8686372	8687413	S13	6472419	6473507
S12	8867455	8870649	S13	6491918	6495224
S12	8876498	8879133	S13	6511078	6513529
S12	8888573	8898405	S13	6521689	6524288
S12	8925180	8930838	S13	6730098	6736000
S12	9011658	9022685	S13	6779819	6800270
S12	9065334	9076774	S13	6801844	6808169
S12	9131322	9136504	S13	6825109	6829898
S12	9153836	9157173	S13	6876436	6879234
S12	9189232	9196035	S13	7510789	7515365
S12	9421200	9421889	S13	7605674	7607319
S12	9488341	9494566	S13	8269065	8286880
S12	9723044	9724359	S13	8445087	8446627
S12	9962370	9963207	S13	8747423	8761712
S12	10051517	10055245	S13	8873711	8877041
S12	10180966	10186925	S13	9156642	9178311
S12	10252129	10256658	S13	9250750	9253547
S12	10339124	10342026	S13	9505355	9508525
S12	10358014	10362576	S13	9702044	9706189
S12	10603714	10605966	S13	9940451	9942697
S12	10901863	10902597	S13	10159206	10159531
S12	11476626	11486573	S13	10776472	10789768
S12	11486800	11487969	S13	10789765	10791675
S12	11771161	11772825	S13	11134687	11136334
S12	11857353	11862011	S13	11150145	11154422
S12	11996561	12000060	S13	11252709	11261039
S12	12285111	12289133	S13	11424446	11428514
S12	13007194	13009085	S13	12498840	12502382
S12	231312	233506	S13	56405	58257
S12	481912	489545	S13	93228	101572
S12	513225	515131	S13	113816	115847
S12	536346	543612	S13	153969	178189
S12	572044	582086	S13	196226	207138
S12	658785	669362	S13	246755	252466
S12	710710	711795	S13	346269	349401
S12	727568	732176	S13	372084	380849
S12	761478	771137	S13	381204	383535
S12	849841	857102	S13	881891	899000
S12	880379	881049	S13	938790	939778
S12	921180	922081	S13	996405	999729
S12	928990	931568	S13	1008050	1012729
S12	946100	948061	S13	1021049	1024666
S12	981320	985867	S13	1038452	1043107
S12	1016982	1022902	S13	1089125	1089931
S12	1034397	1044201	S13	1104819	1109864
S12	1062390	1074239	S13	1136868	1150337
S12	1089390	1091795	S13	1182517	1184856
S12	1121163	1122702	S13	1187852	1188576
S12	1161178	1166240	S13	1286480	1292110
S12	1194211	1201261	S13	1336845	1348064
S12	1225306	1228142	S13	1371087	1374192
S12	1283405	1286161	S13	1390434	1392484
S12	1293880	1300369	S13	1415819	1422082
S12	1320297	1332625	S13	1425809	1447122
S12	1362719	1363630	S13	1502338	1503344
S12	1487656	1494215	S13	1589717	1595914
S12	1520938	1524393	S13	1601279	1604636
S12	1710927	1713202	S13	1686827	1687568
S12	1726367	1726795	S13	1729874	1733138
S12	158907	162010	S2	28235766	28236220
S12	202188	204251	S2	28296801	28298984
S12	207355	210662	S2	28299484	28303202
S12	267051	268550	S2	28310560	28312032
S12	294305	295621	S2	28321999	28322909
S12	350793	352676	S2	28366448	28367609
S12	473995	481569	S2	28413420	28421331
S12	572044	582086	S2	28484050	28485373
S12	658785	669362	S2	28502404	28507147
S12	710710	711795	S2	28670280	28672589
S12	849841	857102	S2	28787484	28795166
S12	921180	922081	S2	28843378	28846314
S12	936892	937713	S2	28877156	28877800
S12	946100	948061	S2	28886113	28890010
S12	1016982	1022902	S2	28902171	28907675
S12	1034397	1044201	S2	28929967	28944063
S12	1062390	1074239	S2	28974926	28980065
S12	1089390	1091795	S2	29086345	29088821
S12	1104783	1107932	S2	29104134	29106673
S12	1150827	1159215	S2	29145591	29155879
S12	1194211	1201261	S2	29158577	29166328
S12	1225306	1228142	S2	29251692	29256092
S12	1320297	1332625	S2	29275652	29283507
S12	1362719	1363630	S2	29342460	29343362
S12	1520938	1524393	S2	29383117	29384922
S12	1759420	1761473	S2	29462910	29465219
S12	1769049	1772160	S2	29474686	29478248
S12	1810163	1811933	S2	29599357	29601887
S12	1867733	1869221	S2	29624396	29625691
S12	1946066	1946661	S2	29672093	29684834
S12	1955235	1968535	S2	29693979	29700347
S12	1984586	1991488	S2	29726287	29733506
S12	2084972	2087728	S2	29790069	29793129
S12	2279861	2284939	S2	29825165	29828268
S12	2407671	2409707	S2	29848213	29850598
S12	2430683	2435039	S2	29887403	29902443
S12	2567371	2568681	S2	29976915	29981334
S12	2582066	2584549	S2	29989484	29991354
S12	2594621	2595819	S2	30024764	30025852
S12	2871174	2873423	S2	30066075	30075941
S12	2905444	2909944	S2	30124792	30129556
S12	2948549	2949091	S2	30173451	30174002
S12	2981605	2982116	S2	30204780	30208238
S12	2982738	2985557	S2	30219194	30223018
S12	3030366	3037579	S2	30257241	30265998
S12	3187015	3192098	S2	30354634	30355280
S12	3232877	3234057	S2	30731363	30743783
S12	3276341	3276814	S2	30830471	30831556
S12	3281110	3297007	S2	30833937	30838281
S12	3381376	3416058	S2	30867395	30882407
S12	3566405	3567478	S2	30884347	30904794
S12	3717012	3719485	S2	30929180	30930475
S12	3755988	3789053	S2	31017964	31023859
S12	3888791	3890068	S2	31051495	31053790
S12	3897641	3902146	S2	31062138	31085109
S12	3902920	3904323	S2	31093540	31094991
S12	3929921	3934676	S2	31279581	31283466
S12	3999514	4004357	S2	31300902	31305264
S12	4036967	4038090	S2	31318767	31323439
S12	4123456	4128344	S2	31355715	31360412
S12	4178900	4179800	S2	31373418	31374051
S12	4208243	4209744	S2	31377270	31379129
S12	4279681	4282436	S2	31473081	31475916
S12	4328971	4331815	S2	31552594	31561993
S12	4386412	4387095	S2	31570976	31572442
[truncated: 15,335 more rows]
[truncated: 1 more columns]
