# Supplementary material for: Comprehensive identification and expression analysis of CAMTA gene family in Phyllostachys edulis under abiotic stress
Source: PeerJ. 2023 May 8;11:e15358. doi: 10.7717/peerj.15358 (PMC10174056; doi:10.7717/peerj.15358)
Supplement: Supplemental Information 2 [file peerj-11-15358-s002.txt]

PH02Gene18220.t1	PHCAMTA01
PH02Gene42704.t1	PHCAMTA02
PH02Gene37813.t1	PHCAMTA03
PH02Gene40726.t1	PHCAMTA04
PH02Gene36566.t1	PHCAMTA05
PH02Gene07259.t1	PHCAMTA06
PH02Gene08544.t1	PHCAMTA07
PH02Gene05448.t1	PHCAMTA08
PH02Gene05785.t1	PHCAMTA09
PH02Gene15267.t1	PHCAMTA10
PH02Gene16049.t4	PHCAMTA11
