# Supplementary material for: Comprehensive identification and expression analysis of CAMTA gene family in Phyllostachys edulis under abiotic stress
Source: PeerJ. 2023 May 8;11:e15358. doi: 10.7717/peerj.15358 (PMC10174056; doi:10.7717/peerj.15358)
Supplement: Supplemental Information 5 [file peerj-11-15358-s005.zip]

Archive with 12 entries (11 files):
- qRT-PCR data/
- qRT-PCR data/cold1-3 -  Quantification Cq Results.xlsx
- qRT-PCR data/cold10-11 -  Quantification Cq Results.xlsx
- qRT-PCR data/cold4-6-  Quantification Cq Results.xlsx
- qRT-PCR data/cold7-9-  Quantification Cq Results.xlsx
- qRT-PCR data/hot1-5 -  Quantification Cq Results.xlsx
- qRT-PCR data/hot11 -  Quantification Cq Results.xlsx
- qRT-PCR data/hot6-10 -  Quantification Cq Results.xlsx
- qRT-PCR data/peg1-3 -  Quantification Cq Results.xlsx
- qRT-PCR data/peg10-11 -  Quantification Cq Results.xlsx
- qRT-PCR data/peg4-6 -  Quantification Cq Results.xlsx
- qRT-PCR data/peg7-9 -  Quantification Cq Results.xlsx
