# Supplementary material for: Comprehensive identification and expression analysis of CAMTA gene family in Phyllostachys edulis under abiotic stress
Source: PeerJ. 2023 May 8;11:e15358. doi: 10.7717/peerj.15358 (PMC10174056; doi:10.7717/peerj.15358)
Supplement: Supplemental Information 5 [file peerj-11-15358-s005.zip › qRT-PCR data/cold1-3 - Quantification Cq Results.xlsx]

## Sheet: 0
	Well		Fluor	Target	Content	Sample	Biological Set Name	Cq	Cq Mean	Cq Std. Dev	Starting Quantity (SQ)	Log Starting Quantity	SQ Mean	SQ Std. Dev	Set Point	Well Note
	A01	CK1	SYBR	ck1	Unkn			24.6365	24.6365	0				0	60
	A02	CK1	SYBR	ck1	Unkn			24.257	24.257	0				0	60
	A03	CK1	SYBR	ck1	Unkn				24.8908	0				0	60
	A04	CK1	SYBR	ck1	Unkn			24.4239	24.4239	0				0	60
	A05	3h1	SYBR	3h1	Unkn			25.0502	25.0502	0				0	60
	A06	3h1	SYBR	3h1	Unkn			24.9653	24.9653	0				0	60
	A07	3h1	SYBR	3h1	Unkn			24.8747	24.8747	0				0	60
	A08	3h1	SYBR	3h1	Unkn			24.8137	24.8137	0				0	60
	A09	6h1	SYBR	6h1	Unkn			24.3472	24.3472	0				0	60
	A10	6h1	SYBR	6h1	Unkn			24.301	24.301	0				0	60
	A11	6h1	SYBR	6h1	Unkn			24.1587	24.1587	0				0	60
	A12	6h1	SYBR	6h1	Unkn			24.1588	24.1588	0				0	60
	B01	12h1	SYBR	12h1	Unkn			25.6625	25.6625	0				0	60
	B02	12h1	SYBR	12h1	Unkn			25.9034	25.9034	0				0	60
	B03	12h1	SYBR	12h1	Unkn			26.0018	26.0018	0				0	60
	B04	12h1	SYBR	12h1	Unkn			25.7319	25.7319	0				0	60
	B05	24h1	SYBR	24h1	Unkn			29.1683	29.1683	0				0	60
	B06	24h1	SYBR	24h1	Unkn			29.1494	29.1494	0				0	60
	B07	24h1	SYBR	24h1	Unkn			28.5148	28.5148	0				0	60
	B08	24h1	SYBR	24h1	Unkn			28.8245	28.8245	0				0	60
	B09	CK2	SYBR	ck2	Unkn				28.1233	0				0	60
	B10	CK2	SYBR	ck2	Unkn			27.0604	27.0604	0				0	60
	B11	CK2	SYBR	ck2	Unkn			27.0942	27.0942	0				0	60
	B12	CK2	SYBR	ck2	Unkn			27.2844	27.2844	0				0	60
	C01	3h2	SYBR	3h2	Unkn			25.5836	25.5836	0				0	60
	C02	3h2	SYBR	3h2	Unkn			25.3954	25.3954	0				0	60
	C03	3h2	SYBR	3h2	Unkn			25.7769	25.7769	0				0	60
	C04	3h2	SYBR	3h2	Unkn			25.4893	25.4893	0				0	60
	C05	6h2	SYBR	6h2	Unkn			24.9396	24.9396	0				0	60
	C06	6h2	SYBR	6h2	Unkn			24.9914	24.9914	0				0	60
	C07	6h2	SYBR	6h2	Unkn			24.9781	24.9781	0				0	60
	C08	6h2	SYBR	6h2	Unkn			25.0709	25.0709	0				0	60
	C09	12h2	SYBR	12h2	Unkn			27.3822	27.3822	0				0	60
	C10	12h2	SYBR	12h2	Unkn			27.354	27.354	0				0	60
	C11	12h2	SYBR	12h2	Unkn			27.358	27.358	0				0	60
	C12	12h2	SYBR	12h2	Unkn			27.5407	27.5407	0				0	60
	D01	24h2	SYBR	24h2	Unkn			29.9404	29.9404	0				0	60
	D02	24h2	SYBR	24h2	Unkn			29.3535	29.3535	0				0	60
	D03	24h2	SYBR	24h2	Unkn			29.6867	29.6867	0				0	60
	D04	24h2	SYBR	24h2	Unkn			29.2467	29.2467	0				0	60
	D05	CK3	SYBR	ck3	Unkn				39.3689	0				0	60
	D06	CK3	SYBR	ck3	Unkn			28.3001	28.3001	0				0	60
	D07	CK3	SYBR	ck3	Unkn			28.1068	28.1068	0				0	60
	D08	CK3	SYBR	ck3	Unkn			28.0564	28.0564	0				0	60
	D09	3h3	SYBR	3h3	Unkn			26.171	26.171	0				0	60
	D10	3h3	SYBR	3h3	Unkn			26.0187	26.0187	0				0	60
	D11	3h3	SYBR	3h3	Unkn			26.0549	26.0549	0				0	60
	D12	3h3	SYBR	3h3	Unkn			26.0496	26.0496	0				0	60
	E01	6h3	SYBR	6h3	Unkn			25.4147	25.4147	0				0	60
	E02	6h3	SYBR	6h3	Unkn			25.7952	25.7952	0				0	60
	E03	6h3	SYBR	6h3	Unkn			25.4937	25.4937	0				0	60
	E04	6h3	SYBR	6h3	Unkn			25.5954	25.5954	0				0	60
	E05	12h3	SYBR	12h3	Unkn			27.8928	27.8928	0				0	60
	E06	12h3	SYBR	12h3	Unkn			28.3198	28.3198	0				0	60
	E07	12h3	SYBR	12h3	Unkn			27.9692	27.9692	0				0	60
	E08	12h3	SYBR	12h3	Unkn			28.2479	28.2479	0				0	60
	E09	24h3	SYBR	24h3	Unkn			29.3802	29.3802	0				0	60
	E10	24h3	SYBR	24h3	Unkn			29.5453	29.5453	0				0	60
	E11	24h3	SYBR	24h3	Unkn			29.3776	29.3776	0				0	60
	E12	24h3	SYBR	24h3	Unkn				31.1082	0				0	60
	F01	CKn	SYBR	ckn	Unkn			24.8	27.6088	0				0	60
	F02	CKn	SYBR	ckn	Unkn			24.2672	24.2672	0				0	60
	F03	CKn	SYBR	ckn	Unkn			24.2624	24.2624	0				0	60
	F04	CKn	SYBR	ckn	Unkn				22.0109	0				0	60
	F05	3hn	SYBR	3hn	Unkn			21.6646	21.6646	0				0	60
	F06	3hn	SYBR	3hn	Unkn				20.4742	0				0	60
	F07	3hn	SYBR	3hn	Unkn			21.0146	21.0146	0				0	60
	F08	3hn	SYBR	3hn	Unkn			21.1129	21.1129	0				0	60
	F09	6hn	SYBR	6hn	Unkn			24.48	24.48	0				0	60
	F10	6hn	SYBR	6hn	Unkn			24.3914	24.3914	0				0	60
	F11	6hn	SYBR	6hn	Unkn			24.3349	24.3349	0				0	60
	F12	6hn	SYBR	6hn	Unkn			24.0896	24.0896	0				0	60
	G01	12hn	SYBR	12hn	Unkn			24.4609	24.4609	0				0	60
	G02	12hn	SYBR	12hn	Unkn			24.4175	24.4175	0				0	60
	G03	12hn	SYBR	12hn	Unkn			24.305	24.305	0				0	60
	G04	12hn	SYBR	12hn	Unkn			24.5475	24.5475	0				0	60
	G05	24hn	SYBR	24hn	Unkn			24.0667	24.0667	0				0	60
	G06	24hn	SYBR	24hn	Unkn			24.5016	24.5016	0				0	60
	G07	24hn	SYBR	24hn	Unkn			24.7302	24.7302	0				0	60
	G08	24hn	SYBR	24hn	Unkn				25.8889	0				0	60
	G09		SYBR		Unkn				0	0			0	0	60
	G10		SYBR		Unkn				0	0			0	0	60
	G11		SYBR		Unkn				0	0			0	0	60
	G12		SYBR		Unkn				0	0			0	0	60
	H01		SYBR		Unkn				0	0			0	0	60
	H02		SYBR		Unkn				0	0			0	0	60
	H03		SYBR		Unkn				0	0			0	0	60
	H04		SYBR		Unkn				0	0			0	0	60
	H05		SYBR		Unkn				0	0			0	0	60
	H06		SYBR		Unkn				0	0			0	0	60
	H07		SYBR		Unkn				0	0			0	0	60
	H08		SYBR		Unkn				0	0			0	0	60
	H09		SYBR		Unkn				0	0			0	0	60
	H10		SYBR		Unkn				0	0			0	0	60
	H11		SYBR		Unkn				0	0			0	0	60
	H12		SYBR		Unkn				0	0			0	0	60

## Sheet: Run Information
File Name	admin_2022-06-18 08-45-18_CT018057.pcrd
Created By User	admin
Notes
ID
Run Started	06/18/2022 00:45:37 UTC
Run Ended	06/18/2022 01:59:38 UTC
Sample Vol	10
Lid Temp	105
Protocol File Name	8.26.prcl
Plate Setup File Name	Quick Plate_96 wells_SYBR Only.pltd
Base Serial Number	CT018057
Optical Head Serial Number	785BR13304
CFX Manager Version	3.1.1517.0823.
