# Supplementary material for: Comprehensive identification and expression analysis of CAMTA gene family in Phyllostachys edulis under abiotic stress
Source: PeerJ. 2023 May 8;11:e15358. doi: 10.7717/peerj.15358 (PMC10174056; doi:10.7717/peerj.15358)
Supplement: Supplemental Information 5 [file peerj-11-15358-s005.zip › qRT-PCR data/cold10-11 - Quantification Cq Results.xlsx]

## Sheet: 0
	Well		Fluor	Target	Content	Sample	Biological Set Name	Cq	Cq Mean	Cq Std. Dev	Starting Quantity (SQ)	Log Starting Quantity	SQ Mean	SQ Std. Dev	Set Point	Well Note
	A01	CK10	SYBR		Unkn				0	0			0	0	60
	A02	CK10	SYBR		Unkn			31.3035	31.3035	0				0	60
	A03	CK10	SYBR		Unkn			31.2443	31.2443	0				0	60
	A04	CK10	SYBR		Unkn			31.0033	31.0033	0				0	60
	A05	3h10	SYBR		Unkn			30.0969	30.0969	0				0	60
	A06	3h10	SYBR		Unkn			29.9394	29.9394	0				0	60
	A07	3h10	SYBR		Unkn			30.0893	30.0893	0				0	60
	A08	3h10	SYBR		Unkn			29.9753	29.9753	0				0	60
	A09	6h10	SYBR		Unkn			33.8213	33.8213	0				0	60
	A10	6h10	SYBR		Unkn			32.7185	32.7185	0				0	60
	A11	6h10	SYBR		Unkn			33.2199	33.2199	0				0	60
	A12	6h10	SYBR		Unkn			32.7666	32.7666	0				0	60
	B01	12h10	SYBR		Unkn			29.4324	29.4324	0				0	60
	B02	12h10	SYBR		Unkn			29.3164	29.3164	0				0	60
	B03	12h10	SYBR		Unkn			29.681	29.681	0				0	60
	B04	12h10	SYBR		Unkn			29.8328	29.8328	0				0	60
	B05	24h10	SYBR		Unkn			34.823	34.823	0				0	60
	B06	24h10	SYBR		Unkn			35.1921	35.1921	0				0	60
	B07	24h10	SYBR		Unkn			37.1058	37.1058	0				0	60
	B08	24h10	SYBR		Unkn				0	0			0	0	60
	B09	CK11	SYBR		Unkn			30.0013	30.0013	0				0	60
	B10	CK11	SYBR		Unkn			28.8667	28.8667	0				0	60
	B11	CK11	SYBR		Unkn			28.8362	28.8362	0				0	60
	B12	CK11	SYBR		Unkn			29.6199	29.6199	0				0	60
	C01	3h11	SYBR		Unkn			27.7145	27.7145	0				0	60
	C02	3h11	SYBR		Unkn			27.599	27.599	0				0	60
	C03	3h11	SYBR		Unkn			27.803	27.803	0				0	60
	C04	3h11	SYBR		Unkn			27.7437	27.7437	0				0	60
	C05	6h11	SYBR		Unkn			27.0521	27.0521	0				0	60
	C06	6h11	SYBR		Unkn			27.3441	27.3441	0				0	60
	C07	6h11	SYBR		Unkn				28.2987	0				0	60
	C08	6h11	SYBR		Unkn			27.4138	27.4138	0				0	60
	C09	12h11	SYBR		Unkn			31.338	31.338	0				0	60
	C10	12h11	SYBR		Unkn			31.2188	31.2188	0				0	60
	C11	12h11	SYBR		Unkn			31.0393	31.0393	0				0	60
	C12	12h11	SYBR		Unkn			31.9268	31.9268	0				0	60
	D01	24h11	SYBR		Unkn			34.0441	34.0441	0				0	60
	D02	24h11	SYBR		Unkn			34.5426	34.5426	0				0	60
	D03	24h11	SYBR		Unkn			34.7921	34.7921	0				0	60
	D04	24h11	SYBR		Unkn				33.5906	0				0	60
	D05	CKn	SYBR		Unkn				22.8172	0				0	60
	D06	CKn	SYBR		Unkn			23.5634	23.5634	0				0	60
	D07	CKn	SYBR		Unkn			23.4861	23.4861	0				0	60
	D08	CKn	SYBR		Unkn			23.3798	23.3798	0				0	60
	D09	3hn	SYBR		Unkn			23.0217	23.0217	0				0	60
	D10	3hn	SYBR		Unkn			22.969	22.969	0				0	60
	D11	3hn	SYBR		Unkn			23.0798	23.0798	0				0	60
	D12	3hn	SYBR		Unkn				21.8859	0				0	60
	E01	6hn	SYBR		Unkn			23.3174	23.3174	0				0	60
	E02	6hn	SYBR		Unkn			23.2021	23.2021	0				0	60
	E03	6hn	SYBR		Unkn			23.0809	23.0809	0				0	60
	E04	6hn	SYBR		Unkn			23.0362	23.0362	0				0	60
	E05	12hn	SYBR		Unkn			22.0155	22.0155	0				0	60
	E06	12hn	SYBR		Unkn			21.8903	21.8903	0				0	60
	E07	12hn	SYBR		Unkn			21.9542	21.9542	0				0	60
	E08	12hn	SYBR		Unkn			22.0106	22.0106	0				0	60
	E09	24hn	SYBR		Unkn			22.7075	22.7075	0				0	60
	E10	24hn	SYBR		Unkn			22.6081	22.6081	0				0	60
	E11	24hn	SYBR		Unkn				22.9971	0				0	60
	E12	24hn	SYBR		Unkn			22.6198	22.6198	0				0	60
	F01		SYBR		Unkn				0	0			0	0	60
	F02		SYBR		Unkn				0	0			0	0	60
	F03		SYBR		Unkn				0	0			0	0	60
	F04		SYBR		Unkn				0	0			0	0	60
	F05		SYBR		Unkn				0	0			0	0	60
	F06		SYBR		Unkn				0	0			0	0	60
	F07		SYBR		Unkn				0	0			0	0	60
	F08		SYBR		Unkn				0	0			0	0	60
	F09		SYBR		Unkn				0	0			0	0	60
	F10		SYBR		Unkn				0	0			0	0	60
	F11		SYBR		Unkn				0	0			0	0	60
	F12		SYBR		Unkn				0	0			0	0	60
	G01		SYBR		Unkn				0	0			0	0	60
	G02		SYBR		Unkn				0	0			0	0	60
	G03		SYBR		Unkn				0	0			0	0	60
	G04		SYBR		Unkn				0	0			0	0	60
	G05		SYBR		Unkn				0	0			0	0	60
	G06		SYBR		Unkn				0	0			0	0	60
	G07		SYBR		Unkn				0	0			0	0	60
	G08		SYBR		Unkn				0	0			0	0	60
	G09		SYBR		Unkn				0	0			0	0	60
	G10		SYBR		Unkn				0	0			0	0	60
	G11		SYBR		Unkn				0	0			0	0	60
	G12		SYBR		Unkn				0	0			0	0	60
	H01		SYBR		Unkn				0	0			0	0	60
	H02		SYBR		Unkn				0	0			0	0	60
	H03		SYBR		Unkn				0	0			0	0	60
	H04		SYBR		Unkn				0	0			0	0	60
	H05		SYBR		Unkn				0	0			0	0	60
	H06		SYBR		Unkn				0	0			0	0	60
	H07		SYBR		Unkn				0	0			0	0	60
	H08		SYBR		Unkn				0	0			0	0	60
	H09		SYBR		Unkn				0	0			0	0	60
	H10		SYBR		Unkn				0	0			0	0	60
	H11		SYBR		Unkn				0	0			0	0	60
	H12		SYBR		Unkn				0	0			0	0	60

## Sheet: Run Information
File Name	6.19di2ban.pcrd
Created By User	admin
Notes
ID
Run Started	06/19/2022 02:22:58 UTC
Run Ended	06/19/2022 03:34:53 UTC
Sample Vol	10
Lid Temp	105
Protocol File Name	8.26.prcl
Plate Setup File Name	Quick Plate_96 wells_SYBR Only.pltd
Base Serial Number	CT018057
Optical Head Serial Number	785BR13304
CFX Manager Version	3.1.1517.0823.
