# Supplementary material for: Comprehensive identification and expression analysis of CAMTA gene family in Phyllostachys edulis under abiotic stress
Source: PeerJ. 2023 May 8;11:e15358. doi: 10.7717/peerj.15358 (PMC10174056; doi:10.7717/peerj.15358)
Supplement: Supplemental Information 5 [file peerj-11-15358-s005.zip › qRT-PCR data/cold4-6- Quantification Cq Results.xlsx]

## Sheet: 0
	Well		Fluor	Target	Content	Sample	Biological Set Name	Cq	Cq Mean	Cq Std. Dev	Starting Quantity (SQ)	Log Starting Quantity	SQ Mean	SQ Std. Dev	Set Point	Well Note
	A01	CK4	SYBR	ck4	Unkn			29.2941	29.2941	0				0	60
	A02	CK4	SYBR	ck4	Unkn			29.2849	29.2849	0				0	60
	A03	CK4	SYBR	ck4	Unkn			29.3698	29.3698	0				0	60
	A04	CK4	SYBR	ck4	Unkn				28.9428	0				0	60
	A05	3h4	SYBR	3h4	Unkn				28.1622	0				0	60
	A06	3h4	SYBR	3h4	Unkn			27.8932	27.8932	0				0	60
	A07	3h4	SYBR	3h4	Unkn			27.5808	27.5808	0				0	60
	A08	3h4	SYBR	3h4	Unkn			27.3598	27.3598	0				0	60
	A09	6h4	SYBR	6h4	Unkn				27.0951	0				0	60
	A10	6h4	SYBR	6h4	Unkn			26.8549	26.8549	0				0	60
	A11	6h4	SYBR	6h4	Unkn			26.485	26.485	0				0	60
	A12	6h4	SYBR	6h4	Unkn			26.4561	26.4561	0				0	60
	B01	12h4	SYBR	12h4	Unkn			29.273	29.273	0				0	60
	B02	12h4	SYBR	12h4	Unkn			29.1157	29.1157	0				0	60
	B03	12h4	SYBR	12h4	Unkn			29.138	29.138	0				0	60
	B04	12h4	SYBR	12h4	Unkn				28.6624	0				0	60
	B05	24h4	SYBR	24h4	Unkn			32.5587	32.5587	0				0	60
	B06	24h4	SYBR	24h4	Unkn			31.7654	31.7654	0				0	60
	B07	24h4	SYBR	24h4	Unkn			31.3974	31.3974	0				0	60
	B08	24h4	SYBR	24h4	Unkn				33.0679	0				0	60
	B09	CK5	SYBR	ck5	Unkn				33.4709	0				0	60
	B10	CK5	SYBR	ck5	Unkn			32.6648	32.6648	0				0	60
	B11	CK5	SYBR	ck5	Unkn			32.6667	32.6667	0				0	60
	B12	CK5	SYBR	ck5	Unkn			33.2409	33.2409	0				0	60
	C01	3h5	SYBR	3h5	Unkn			31.834	31.834	0				0	60
	C02	3h5	SYBR	3h5	Unkn			31.5688	31.5688	0				0	60
	C03	3h5	SYBR	3h5	Unkn				30.4258	0				0	60
	C04	3h5	SYBR	3h5	Unkn			31.0553	31.0553	0				0	60
	C05	6h5	SYBR	6h5	Unkn				31.6857	0				0	60
	C06	6h5	SYBR	6h5	Unkn			30.5785	30.5785	0				0	60
	C07	6h5	SYBR	6h5	Unkn			31.1599	31.1599	0				0	60
	C08	6h5	SYBR	6h5	Unkn			30.6201	30.6201	0				0	60
	C09	12h5	SYBR	12h5	Unkn			34.1133	34.1133	0				0	60
	C10	12h5	SYBR	12h5	Unkn			33.476	33.476	0				0	60
	C11	12h5	SYBR	12h5	Unkn			32.8293	32.8293	0				0	60
	C12	12h5	SYBR	12h5	Unkn			32.7799	32.7799	0				0	60
	D01	24h5	SYBR	24h5	Unkn			35.2862	35.2862	0				0	60
	D02	24h5	SYBR	24h5	Unkn			34.1305	34.1305	0				0	60
	D03	24h5	SYBR	24h5	Unkn			36.8111	36.8111	0				0	60
	D04	24h5	SYBR	24h5	Unkn				0	0			0	0	60
	D05	CK6	SYBR	ck6	Unkn				0	0			0	0	60
	D06	CK6	SYBR	ck6	Unkn			29.1444	29.1444	0				0	60
	D07	CK6	SYBR	ck6	Unkn			29.0338	29.0338	0				0	60
	D08	CK6	SYBR	ck6	Unkn			29.1523	29.1523	0				0	60
	D09	3h6	SYBR	3h6	Unkn			27.1615	27.1615	0				0	60
	D10	3h6	SYBR	3h6	Unkn			27.0148	27.0148	0				0	60
	D11	3h6	SYBR	3h6	Unkn			27.0452	27.0452	0				0	60
	D12	3h6	SYBR	3h6	Unkn				26.8775	0				0	60
	E01	6h6	SYBR	6h6	Unkn			26.2238	26.2238	0				0	60
	E02	6h6	SYBR	6h6	Unkn			26.1811	26.1811	0				0	60
	E03	6h6	SYBR	6h6	Unkn				25.6443	0				0	60
	E04	6h6	SYBR	6h6	Unkn			26.1019	26.1019	0				0	60
	E05	12h6	SYBR	12h3	Unkn			30.623	30.623	0				0	60
	E06	12h6	SYBR	12h3	Unkn			30.0804	30.0804	0				0	60
	E07	12h6	SYBR	12h3	Unkn			30.5149	30.5149	0				0	60
	E08	12h6	SYBR	12h3	Unkn			30.3948	30.3948	0				0	60
	E09	24h6	SYBR	24h3	Unkn			32.9891	32.9891	0				0	60
	E10	24h6	SYBR	24h3	Unkn			33.1083	33.1083	0				0	60
	E11	24h6	SYBR	24h3	Unkn			33.1546	33.1546	0				0	60
	E12	24h6	SYBR	24h3	Unkn				35.0271	0				0	60
	F01	CKn	SYBR	ckn	Unkn				29.0269	0				0	60
	F02	CKn	SYBR	ckn	Unkn			26.0043	26.0043	0				0	60
	F03	CKn	SYBR	ckn	Unkn			25.88	25.88	0				0	60
	F04	CKn	SYBR	ckn	Unkn			25.7003	25.7003	0				0	60
	F05	3hn	SYBR	3hn	Unkn			24.4147	24.4147	0				0	60
	F06	3hn	SYBR	3hn	Unkn			24.3174	24.3174	0				0	60
	F07	3hn	SYBR	3hn	Unkn			23.4865	23.4865	0				0	60
	F08	3hn	SYBR	3hn	Unkn				22.9437	0				0	60
	F09	6hn	SYBR	6hn	Unkn			24.9083	24.9083	0				0	60
	F10	6hn	SYBR	6hn	Unkn			24.8028	24.8028	0				0	60
	F11	6hn	SYBR	6hn	Unkn				23.5753	0				0	60
	F12	6hn	SYBR	6hn	Unkn			24.5068	24.5068	0				0	60
	G01	12hn	SYBR	12hn	Unkn			23.6752	23.6752	0				0	60
	G02	12hn	SYBR	12hn	Unkn			23.3446	23.3446	0				0	60
	G03	12hn	SYBR	12hn	Unkn			23.3338	23.3338	0				0	60
	G04	12hn	SYBR	12hn	Unkn			23.4941	23.4941	0				0	60
	G05	24hn	SYBR	24hn	Unkn			24.2739	24.2739	0				0	60
	G06	24hn	SYBR	24hn	Unkn			22.4658	22.4658	0				0	60
	G07	24hn	SYBR	24hn	Unkn				0	0			0	0	60
	G08	24hn	SYBR	24hn	Unkn			23.5193	23.5193	0				0	60
	G09		SYBR		Unkn				0	0			0	0	60
	G10		SYBR		Unkn				0	0			0	0	60
	G11		SYBR		Unkn				0	0			0	0	60
	G12		SYBR		Unkn				0	0			0	0	60
	H01		SYBR		Unkn				0	0			0	0	60
	H02		SYBR		Unkn				0	0			0	0	60
	H03		SYBR		Unkn				0	0			0	0	60
	H04		SYBR		Unkn				0	0			0	0	60
	H05		SYBR		Unkn				0	0			0	0	60
	H06		SYBR		Unkn				0	0			0	0	60
	H07		SYBR		Unkn				0	0			0	0	60
	H08		SYBR		Unkn				0	0			0	0	60
	H09		SYBR		Unkn				0	0			0	0	60
	H10		SYBR		Unkn				0	0			0	0	60
	H11		SYBR		Unkn				0	0			0	0	60
	H12		SYBR		Unkn				0	0			0	0	60

## Sheet: Run Information
File Name	6.18dfierban.pcrd
Created By User	admin
Notes
ID
Run Started	06/18/2022 03:44:42 UTC
Run Ended	06/18/2022 04:56:35 UTC
Sample Vol	10
Lid Temp	105
Protocol File Name	8.26.prcl
Plate Setup File Name	Quick Plate_96 wells_SYBR Only.pltd
Base Serial Number	CT018057
Optical Head Serial Number	785BR13304
CFX Manager Version	3.1.1517.0823.
