# Supplementary material for: Comprehensive identification and expression analysis of CAMTA gene family in Phyllostachys edulis under abiotic stress
Source: PeerJ. 2023 May 8;11:e15358. doi: 10.7717/peerj.15358 (PMC10174056; doi:10.7717/peerj.15358)
Supplement: Supplemental Information 5 [file peerj-11-15358-s005.zip › qRT-PCR data/cold7-9- Quantification Cq Results.xlsx]

## Sheet: 0
	Well		Fluor	Target	Content	Sample	Biological Set Name	Cq	Cq Mean	Cq Std. Dev	Starting Quantity (SQ)	Log Starting Quantity	SQ Mean	SQ Std. Dev	Set Point	Well Note
	A01	CK7	SYBR		Unkn				34.4187	0				0	60
	A02	CK7	SYBR		Unkn			29.6706	29.6706	0				0	60
	A03	CK7	SYBR		Unkn			29.2905	29.2905	0				0	60
	A04	CK7	SYBR		Unkn			29.0914	29.0914	0				0	60
	A05	3h7	SYBR		Unkn			28.3177	28.3177	0				0	60
	A06	3h7	SYBR		Unkn			28.2562	28.2562	0				0	60
	A07	3h7	SYBR		Unkn			28.1504	28.1504	0				0	60
	A08	3h7	SYBR		Unkn			28.1723	28.1723	0				0	60
	A09	6h7	SYBR		Unkn			27.3869	27.3869	0				0	60
	A10	6h7	SYBR		Unkn			27.5276	27.5276	0				0	60
	A11	6h7	SYBR		Unkn			27.5537	27.5537	0				0	60
	A12	6h7	SYBR		Unkn				28.5137	0				0	60
	B01	12h7	SYBR		Unkn			31.296	31.296	0				0	60
	B02	12h7	SYBR		Unkn			31.1627	31.1627	0				0	60
	B03	12h7	SYBR		Unkn			31.2059	31.2059	0				0	60
	B04	12h7	SYBR		Unkn			31.4985	31.4985	0				0	60
	B05	24h7	SYBR		Unkn			34.21	34.21	0				0	60
	B06	24h7	SYBR		Unkn				32.2146	0				0	60
	B07	24h7	SYBR		Unkn			34.0013	34.0013	0				0	60
	B08	24h7	SYBR		Unkn			34.8778	34.8778	0				0	60
	B09	CK8	SYBR		Unkn				32.6144	0				0	60
	B10	CK8	SYBR		Unkn			29.4856	29.4856	0				0	60
	B11	CK8	SYBR		Unkn			29.5758	29.5758	0				0	60
	B12	CK8	SYBR		Unkn			29.3517	29.3517	0				0	60
	C01	3h8	SYBR		Unkn			27.8497	27.8497	0				0	60
	C02	3h8	SYBR		Unkn			27.9639	27.9639	0				0	60
	C03	3h8	SYBR		Unkn			28.0794	28.0794	0				0	60
	C04	3h8	SYBR		Unkn			28.1207	28.1207	0				0	60
	C05	6h8	SYBR		Unkn			27.4301	27.4301	0				0	60
	C06	6h8	SYBR		Unkn			27.6403	27.6403	0				0	60
	C07	6h8	SYBR		Unkn			27.382	27.382	0				0	60
	C08	6h8	SYBR		Unkn			27.4207	27.4207	0				0	60
	C09	12h8	SYBR		Unkn				30.62	0				0	60
	C10	12h8	SYBR		Unkn			31.1575	31.1575	0				0	60
	C11	12h8	SYBR		Unkn			31.5302	31.5302	0				0	60
	C12	12h8	SYBR		Unkn			31.2922	31.2922	0				0	60
	D01	24h8	SYBR		Unkn			33.4038	33.4038	0				0	60
	D02	24h8	SYBR		Unkn			34.448	34.448	0				0	60
	D03	24h8	SYBR		Unkn			33.5296	33.5296	0				0	60
	D04	24h8	SYBR		Unkn				0	0			0	0	60
	D05	CK9	SYBR		Unkn				35.6865	0				0	60
	D06	CK9	SYBR		Unkn			31.7651	31.7651	0				0	60
	D07	CK9	SYBR		Unkn			31.1489	31.1489	0				0	60
	D08	CK9	SYBR		Unkn			31.4553	31.4553	0				0	60
	D09	3h9	SYBR		Unkn			29.0587	29.0587	0				0	60
	D10	3h9	SYBR		Unkn				28.4255	0				0	60
	D11	3h9	SYBR		Unkn			28.6988	28.6988	0				0	60
	D12	3h9	SYBR		Unkn			29.0063	29.0063	0				0	60
	E01	6h9	SYBR		Unkn			28.6357	28.6357	0				0	60
	E02	6h9	SYBR		Unkn			28.2305	28.2305	0				0	60
	E03	6h9	SYBR		Unkn			28.3426	28.3426	0				0	60
	E04	6h9	SYBR		Unkn				29.1636	0				0	60
	E05	12h9	SYBR		Unkn			33.5525	33.5525	0				0	60
	E06	12h9	SYBR		Unkn			33.1918	33.1918	0				0	60
	E07	12h9	SYBR		Unkn				32.6139	0				0	60
	E08	12h9	SYBR		Unkn			33.3338	33.3338	0				0	60
	E09	24h9	SYBR		Unkn			36.7768	36.7768	0				0	60
	E10	24h9	SYBR		Unkn			36.1197	36.1197	0				0	60
	E11	24h9	SYBR		Unkn			35.5696	35.5696	0				0	60
	E12	24h9	SYBR		Unkn				0	0			0	0	60
	F01	CKn	SYBR		Unkn				27.3188	0				0	60
	F02	CKn	SYBR		Unkn			25.2746	25.2746	0				0	60
	F03	CKn	SYBR		Unkn			24.9765	24.9765	0				0	60
	F04	CKn	SYBR		Unkn			24.4837	24.4837	0				0	60
	F05	3hn	SYBR		Unkn			23.9936	23.9936	0				0	60
	F06	3hn	SYBR		Unkn			23.8334	23.8334	0				0	60
	F07	3hn	SYBR		Unkn			23.8174	23.8174	0				0	60
	F08	3hn	SYBR		Unkn			23.6837	23.6837	0				0	60
	F09	6hn	SYBR		Unkn			24.454	24.454	0				0	60
	F10	6hn	SYBR		Unkn			24.5013	24.5013	0				0	60
	F11	6hn	SYBR		Unkn			24.3959	24.3959	0				0	60
	F12	6hn	SYBR		Unkn			24.2284	24.2284	0				0	60
	G01	12hn	SYBR		Unkn			24.2788	24.2788	0				0	60
	G02	12hn	SYBR		Unkn			24.2004	24.2004	0				0	60
	G03	12hn	SYBR		Unkn			24.2759	24.2759	0				0	60
	G04	12hn	SYBR		Unkn			24.1874	24.1874	0				0	60
	G05	24hn	SYBR		Unkn			24.372	24.372	0				0	60
	G06	24hn	SYBR		Unkn			24.3753	24.3753	0				0	60
	G07	24hn	SYBR		Unkn			24.3336	24.3336	0				0	60
	G08	24hn	SYBR		Unkn			24.2275	24.2275	0				0	60
	G09		SYBR		Unkn				0	0			0	0	60
	G10		SYBR		Unkn				0	0			0	0	60
	G11		SYBR		Unkn				0	0			0	0	60
	G12		SYBR		Unkn				0	0			0	0	60
	H01		SYBR		Unkn				0	0			0	0	60
	H02		SYBR		Unkn				0	0			0	0	60
	H03		SYBR		Unkn				0	0			0	0	60
	H04		SYBR		Unkn				0	0			0	0	60
	H05		SYBR		Unkn				0	0			0	0	60
	H06		SYBR		Unkn				0	0			0	0	60
	H07		SYBR		Unkn				0	0			0	0	60
	H08		SYBR		Unkn				0	0			0	0	60
	H09		SYBR		Unkn				0	0			0	0	60
	H10		SYBR		Unkn				0	0			0	0	60
	H11		SYBR		Unkn				0	0			0	0	60
	H12		SYBR		Unkn				0	0			0	0	60

## Sheet: Run Information
File Name	6.19diyiban.pcrd
Created By User	admin
Notes
ID
Run Started	06/19/2022 01:07:35 UTC
Run Ended	06/19/2022 02:21:02 UTC
Sample Vol	10
Lid Temp	105
Protocol File Name	8.26.prcl
Plate Setup File Name	Quick Plate_96 wells_SYBR Only.pltd
Base Serial Number	CT018057
Optical Head Serial Number	785BR13304
CFX Manager Version	3.1.1517.0823.
