# Supplementary material for: Comprehensive identification and expression analysis of CAMTA gene family in Phyllostachys edulis under abiotic stress
Source: PeerJ. 2023 May 8;11:e15358. doi: 10.7717/peerj.15358 (PMC10174056; doi:10.7717/peerj.15358)
Supplement: Supplemental Information 5 [file peerj-11-15358-s005.zip › qRT-PCR data/hot11 - Quantification Cq Results.xlsx]

## Sheet: 0
	Well		Fluor	Target	Content	Sample	Biological Set Name	Cq	Cq Mean	Cq Std. Dev	Starting Quantity (SQ)	Log Starting Quantity	SQ Mean	SQ Std. Dev	Set Point	Well Note
	F01	ck11	FAM		Unkn			29.1166	29.1166	0				0	60
	F02	ck11	FAM		Unkn			28.8938	28.8938	0				0	60
	F03	ck11	FAM		Unkn			28.9807	28.9807	0				0	60
	F04	ck11	FAM		Unkn			29.0456	29.0456	0				0	60
	F05	3h11	FAM		Unkn			29.9294	29.9294	0				0	60
	F06	3h11	FAM		Unkn			29.995	29.995	0				0	60
	F07	3h11	FAM		Unkn			29.4206	29.4206	0				0	60
	F08	3h11	FAM		Unkn			29.655	29.655	0				0	60
	F09	6h11	FAM		Unkn			24.9131	24.9131	0				0	60
	F10	6h11	FAM		Unkn			24.9044	24.9044	0				0	60
	F11	6h11	FAM		Unkn			24.7833	24.7833	0				0	60
	F12	6h11	FAM		Unkn			24.9668	24.9668	0				0	60
	G01	12h11	FAM		Unkn			26.1408	26.1408	0				0	60
	G02	12h11	FAM		Unkn			26.0561	26.0561	0				0	60
	G03	12h11	FAM		Unkn			26.1231	26.1231	0				0	60
	G04	12h11	FAM		Unkn			25.979	25.979	0				0	60
	G05	ckn	FAM		Unkn			24.6722	24.6722	0				0	60
	G06	ckn	FAM		Unkn			24.7984	24.7984	0				0	60
	G07	ckn	FAM		Unkn			24.8753	24.8753	0				0	60
	G08	ckn	FAM		Unkn			24.6485	24.6485	0				0	60
	G09	3hn	FAM		Unkn			22.722	22.722	0				0	60
	G10	3hn	FAM		Unkn			22.8765	22.8765	0				0	60
	G11	3hn	FAM		Unkn			24.7831	24.7831	0				0	60
	G12	3hn	FAM		Unkn			24.7904	24.7904	0				0	60
	H01	6hn	FAM		Unkn			22.4547	22.4547	0				0	60
	H02	6hn	FAM		Unkn			22.3154	22.3154	0				0	60
	H03	6hn	FAM		Unkn			22.3582	22.3582	0				0	60
	H04	6hn	FAM		Unkn			22.4227	22.4227	0				0	60
	H05	12hn	FAM		Unkn			21.0226	21.0226	0				0	60
	H06	12hn	FAM		Unkn			21.0313	21.0313	0				0	60
	H07	12hn	FAM		Unkn			21.0329	21.0329	0				0	60
	H08	12hn	FAM		Unkn			22.2562	22.2562	0				0	60

## Sheet: Run Information
File Name	hot11.pcrd
Created By User	admin
Notes
ID
Run Started	07/03/2022 11:41:56 UTC
Run Ended	07/03/2022 12:55:18 UTC
Sample Vol	10
Lid Temp	105
Protocol File Name	8.26.prcl
Plate Setup File Name	QuickPlate_96 wells_All Channels.pltd
Base Serial Number	CT018057
Optical Head Serial Number	785BR13304
CFX Manager Version	3.1.1517.0823.
