# Supplementary material for: Comprehensive identification and expression analysis of CAMTA gene family in Phyllostachys edulis under abiotic stress
Source: PeerJ. 2023 May 8;11:e15358. doi: 10.7717/peerj.15358 (PMC10174056; doi:10.7717/peerj.15358)
Supplement: Supplemental Information 5 [file peerj-11-15358-s005.zip › qRT-PCR data/hot6-10 - Quantification Cq Results.xlsx]

## Sheet: 0
	Well		Fluor	Target	Content	Sample	Biological Set Name	Cq	Cq Mean	Cq Std. Dev	Starting Quantity (SQ)	Log Starting Quantity	SQ Mean	SQ Std. Dev	Set Point	Well Note
	A01	CK6	SYBR		Unkn			28.7393	28.7393	0				0	60
	A02	CK6	SYBR		Unkn			29.068	29.068	0				0	60
	A03	CK6	SYBR		Unkn			29.0085	29.0085	0				0	60
	A04	CK6	SYBR		Unkn			28.7238	28.7238	0				0	60
	A05	3h6	SYBR		Unkn			31.5764	31.5764	0				0	60
	A06	3h6	SYBR		Unkn			31.3678	31.3678	0				0	60
	A07	3h6	SYBR		Unkn			31.5646	31.5646	0				0	60
	A08	3h6	SYBR		Unkn			31.5819	31.5819	0				0	60
	A09	6h6	SYBR		Unkn			25.5875	25.5875	0				0	60
	A10	6h6	SYBR		Unkn			25.6804	25.6804	0				0	60
	A11	6h6	SYBR		Unkn			25.6222	25.6222	0				0	60
	A12	6h6	SYBR		Unkn				26.2909	0				0	60
	B01	12h6	SYBR		Unkn			26.4668	26.4668	0				0	60
	B02	12h6	SYBR		Unkn			26.8898	26.8898	0				0	60
	B03	12h6	SYBR		Unkn			26.4393	26.4393	0				0	60
	B04	12h6	SYBR		Unkn			26.1318	26.1318	0				0	60
	B05	CK7	SYBR		Unkn			29.8946	29.8946	0				0	60
	B06	CK7	SYBR		Unkn			30.0349	30.0349	0				0	60
	B07	CK7	SYBR		Unkn			29.8842	29.8842	0				0	60
	B08	CK7	SYBR		Unkn			29.4751	29.4751	0				0	60
	B09	3h7	SYBR		Unkn			33.7269	33.7269	0				0	60
	B10	3h7	SYBR		Unkn				35.3349	0				0	60
	B11	3h7	SYBR		Unkn			32.858	32.858	0				0	60
	B12	3h7	SYBR		Unkn			32.3949	32.3949	0				0	60
	C01	6h7	SYBR		Unkn			28.609	28.609	0				0	60
	C02	6h7	SYBR		Unkn			28.7065	28.7065	0				0	60
	C03	6h7	SYBR		Unkn			28.7317	28.7317	0				0	60
	C04	6h7	SYBR		Unkn			28.7405	28.7405	0				0	60
	C05	12h7	SYBR		Unkn			29.1805	29.1805	0				0	60
	C06	12h7	SYBR		Unkn			29.4177	29.4177	0				0	60
	C07	12h7	SYBR		Unkn			29.7143	29.7143	0				0	60
	C08	12h7	SYBR		Unkn			29.8315	29.8315	0				0	60
	C09	CK8	SYBR		Unkn			30.5819	30.5819	0				0	60
	C10	CK8	SYBR		Unkn			30.862	30.862	0				0	60
	C11	CK8	SYBR		Unkn			31.0642	31.0642	0				0	60
	C12	CK8	SYBR		Unkn				30.2652	0				0	60
	D01	3h8	SYBR		Unkn			32.9791	32.9791	0				0	60
	D02	3h8	SYBR		Unkn			32.9126	32.9126	0				0	60
	D03	3h8	SYBR		Unkn			32.491	32.491	0				0	60
	D04	3h8	SYBR		Unkn			32.9005	32.9005	0				0	60
	D05	6h8	SYBR		Unkn			28.0995	28.0995	0				0	60
	D06	6h8	SYBR		Unkn			27.9938	27.9938	0				0	60
	D07	6h8	SYBR		Unkn			28.3371	28.3371	0				0	60
	D08	6h8	SYBR		Unkn			28.1907	28.1907	0				0	60
	D09	12h8	SYBR		Unkn			29.7511	29.7511	0				0	60
	D10	12h8	SYBR		Unkn			29.6228	29.6228	0				0	60
	D11	12h8	SYBR		Unkn			30.6662	30.6662	0				0	60
	D12	12h8	SYBR		Unkn			30.0469	30.0469	0				0	60
	E01	CK9	SYBR		Unkn			31.639	31.639	0				0	60
	E02	CK9	SYBR		Unkn			32.2113	32.2113	0				0	60
	E03	CK9	SYBR		Unkn			31.8909	31.8909	0				0	60
	E04	CK9	SYBR		Unkn			32.7525	32.7525	0				0	60
	E05	3h9	SYBR		Unkn			33.4115	33.4115	0				0	60
	E06	3h9	SYBR		Unkn			34.2073	34.2073	0				0	60
	E07	3h9	SYBR		Unkn			34.4435	34.4435	0				0	60
	E08	3h9	SYBR		Unkn				39.0911	0				0	60
	E09	6h9	SYBR		Unkn			28.6792	28.6792	0				0	60
	E10	6h9	SYBR		Unkn			29.1312	29.1312	0				0	60
	E11	6h9	SYBR		Unkn			29.9481	29.9481	0				0	60
	E12	6h9	SYBR		Unkn			28.6932	28.6932	0				0	60
	F01	12h9	SYBR		Unkn			29.4731	29.4731	0				0	60
	F02	12h9	SYBR		Unkn			30.985	30.985	0				0	60
	F03	12h9	SYBR		Unkn			30.361	30.361	0				0	60
	F04	12h9	SYBR		Unkn			30.4315	30.4315	0				0	60
	F05	CK10	SYBR		Unkn			31.6652	31.6652	0				0	60
	F06	CK10	SYBR		Unkn			32.8062	32.8062	0				0	60
	F07	CK10	SYBR		Unkn			31.8512	31.8512	0				0	60
	F08	CK10	SYBR		Unkn			32.0003	32.0003	0				0	60
	F09	3h10	SYBR		Unkn				33.7209	0				0	60
	F10	3h10	SYBR		Unkn			35.6572	35.6572	0				0	60
	F11	3h10	SYBR		Unkn			34.9074	34.9074	0				0	60
	F12	3h10	SYBR		Unkn			35.6165	35.6165	0				0	60
	G01	6h10	SYBR		Unkn			29.9797	29.9797	0				0	60
	G02	6h10	SYBR		Unkn			30.1162	30.1162	0				0	60
	G03	6h10	SYBR		Unkn			29.6245	29.6245	0				0	60
	G04	6h10	SYBR		Unkn			29.7434	29.7434	0				0	60
	G05	12h10	SYBR		Unkn				30.3938	0				0	60
	G06	12h10	SYBR		Unkn			31.117	31.117	0				0	60
	G07	12h10	SYBR		Unkn			30.8736	30.8736	0				0	60
	G08	12h10	SYBR		Unkn			31.0632	31.0632	0				0	60
	G09	CKn	SYBR		Unkn			19.6195	19.6195	0				0	60
	G10	CKn	SYBR		Unkn			20.2121	20.2121	0				0	60
	G11	CKn	SYBR		Unkn				19.3798	0				0	60
	G12	CKn	SYBR		Unkn			20.1407	20.1407	0				0	60
	H01	3hn	SYBR		Unkn			21.1882	21.1882	0				0	60
	H02	3hn	SYBR		Unkn			21.1712	21.1712	0				0	60
	H03	3hn	SYBR		Unkn			21.2922	21.2922	0				0	60
	H04	3hn	SYBR		Unkn			21.0596	21.0596	0				0	60
	H05	6hn	SYBR		Unkn			21.2406	21.2406	0				0	60
	H06	6hn	SYBR		Unkn			21.3765	21.3765	0				0	60
	H07	6hn	SYBR		Unkn			21.3107	21.3107	0				0	60
	H08	6hn	SYBR		Unkn			21.4702	21.4702	0				0	60
	H09	12hn	SYBR		Unkn			21.2079	21.2079	0				0	60
	H10	12hn	SYBR		Unkn			21.1823	21.1823	0				0	60
	H11	12hn	SYBR		Unkn			21.1726	21.1726	0				0	60
	H12	12hn	SYBR		Unkn			21.286	21.286	0				0	60

## Sheet: Run Information
File Name	hot6-10.pcrd
Created By User	admin
Notes
ID
Run Started	06/22/2022 13:43:33 UTC
Run Ended	12/31/2012 18:29:10 UTC
Sample Vol	10
Lid Temp	105
Protocol File Name	8.26.prcl
Plate Setup File Name	Quick Plate_96 wells_SYBR Only.pltd
Base Serial Number	CT018057
Optical Head Serial Number	785BR13304
CFX Manager Version	3.1.1517.0823.
