# Supplementary material for: Comprehensive identification and expression analysis of CAMTA gene family in Phyllostachys edulis under abiotic stress
Source: PeerJ. 2023 May 8;11:e15358. doi: 10.7717/peerj.15358 (PMC10174056; doi:10.7717/peerj.15358)
Supplement: Supplemental Information 5 [file peerj-11-15358-s005.zip › qRT-PCR data/peg1-3 - Quantification Cq Results.xlsx]

## Sheet: 0
	Well		Fluor	Target	Content	Sample	Biological Set Name	Cq	Cq Mean	Cq Std. Dev	Starting Quantity (SQ)	Log Starting Quantity	SQ Mean	SQ Std. Dev	Set Point	Well Note
	A01	CK1	SYBR		Unkn				0	0			0	0	60
	A02	CK1	SYBR		Unkn			28.9412	28.9412	0				0	60
	A03	CK1	SYBR		Unkn			27.6445	27.6445	0				0	60
	A04	CK1	SYBR		Unkn			27.9484	27.9484	0				0	60
	A05	3h1	SYBR		Unkn			29.5158	29.5158	0				0	60
	A06	3h1	SYBR		Unkn			30.1801	30.1801	0				0	60
	A07	3h1	SYBR		Unkn			30.4524	30.4524	0				0	60
	A08	3h1	SYBR		Unkn			29.4954	29.4954	0				0	60
	A09	6h1	SYBR		Unkn			26.1641	26.1641	0				0	60
	A10	6h1	SYBR		Unkn				27.0238	0				0	60
	A11	6h1	SYBR		Unkn			26.6254	26.6254	0				0	60
	A12	6h1	SYBR		Unkn			26.482	26.482	0				0	60
	B01	12h1	SYBR		Unkn			27.7458	27.7458	0				0	60
	B02	12h1	SYBR		Unkn			27.359	27.359	0				0	60
	B03	12h1	SYBR		Unkn			27.2563	27.2563	0				0	60
	B04	12h1	SYBR		Unkn			27.5591	27.5591	0				0	60
	B05	24h1	SYBR		Unkn				0	0				0	60
	B06	24h1	SYBR		Unkn			35.6547	35.6547	0			0	0	60
	B07	24h1	SYBR		Unkn			33.4325	33.4325	0			0	0	60
	B08	24h1	SYBR		Unkn			34.5436	34.5436	0				0	60
	B09	CK2	SYBR		Unkn			31.2037	31.2037	0				0	60
	B10	CK2	SYBR		Unkn			30.8103	30.8103	0				0	60
	B11	CK2	SYBR		Unkn				32.0856	0				0	60
	B12	CK2	SYBR		Unkn			31.6386	31.6386	0				0	60
	C01	3h2	SYBR		Unkn			31.0534	31.0534	0				0	60
	C02	3h2	SYBR		Unkn			30.9464	30.9464	0				0	60
	C03	3h2	SYBR		Unkn			30.7142	30.7142	0				0	60
	C04	3h2	SYBR		Unkn			30.8133	30.8133	0				0	60
	C05	6h2	SYBR		Unkn			27.2487	27.2487	0				0	60
	C06	6h2	SYBR		Unkn				26.6265	0				0	60
	C07	6h2	SYBR		Unkn			27.1042	27.1042	0				0	60
	C08	6h2	SYBR		Unkn			27.2987	27.2987	0				0	60
	C09	12h2	SYBR		Unkn			29.187	29.187	0				0	60
	C10	12h2	SYBR		Unkn			29.1572	29.1572	0				0	60
	C11	12h2	SYBR		Unkn			29.2708	29.2708	0				0	60
	C12	12h2	SYBR		Unkn			29.2342	29.2342	0				0	60
	D01	24h2	SYBR		Unkn			28.6041	28.6041	0				0	60
	D02	24h2	SYBR		Unkn			28.3213	28.3213	0				0	60
	D03	24h2	SYBR		Unkn			28.2116	28.2116	0				0	60
	D04	24h2	SYBR		Unkn			28.5192	28.5192	0				0	60
	D05	CK3	SYBR		Unkn			33.1939	33.1939	0				0	60
	D06	CK3	SYBR		Unkn				33.8755	0				0	60
	D07	CK3	SYBR		Unkn			32.7913	32.7913	0				0	60
	D08	CK3	SYBR		Unkn			32.8392	32.8392	0				0	60
	D09	3h3	SYBR		Unkn			34.1018	34.1018	0				0	60
	D10	3h3	SYBR		Unkn			33.4484	33.4484	0				0	60
	D11	3h3	SYBR		Unkn				32.7483	0				0	60
	D12	3h3	SYBR		Unkn			34.2164	34.2164	0				0	60
	E01	6h3	SYBR		Unkn			29.6199	29.6199	0				0	60
	E02	6h3	SYBR		Unkn			28.8182	28.8182	0				0	60
	E03	6h3	SYBR		Unkn			28.4592	28.4592	0				0	60
	E04	6h3	SYBR		Unkn			28.8985	28.8985	0				0	60
	E05	12h3	SYBR		Unkn			29.1502	29.1502	0				0	60
	E06	12h3	SYBR		Unkn			29.3555	29.3555	0				0	60
	E07	12h3	SYBR		Unkn			30.2149	30.2149	0				0	60
	E08	12h3	SYBR		Unkn			30.1345	30.1345	0				0	60
	E09	24h3	SYBR		Unkn			30.3923	30.3923	0				0	60
	E10	24h3	SYBR		Unkn			30.0042	30.0042	0				0	60
	E11	24h3	SYBR		Unkn			30.1789	30.1789	0				0	60
	E12	24h3	SYBR		Unkn				31.693	0				0	60
	F01	CKn	SYBR		Unkn			21.2529	21.2529	0				0	60
	F02	CKn	SYBR		Unkn			20.7853	20.7853	0				0	60
	F03	CKn	SYBR		Unkn			20.7686	20.7686	0				0	60
	F04	CKn	SYBR		Unkn			21.1583	21.1583	0				0	60
	F05	3hn	SYBR		Unkn			21.0185	21.0185	0				0	60
	F06	3hn	SYBR		Unkn			21.0867	21.0867	0				0	60
	F07	3hn	SYBR		Unkn			21.1079	21.1079	0				0	60
	F08	3hn	SYBR		Unkn			20.9436	20.9436	0				0	60
	F09	6hn	SYBR		Unkn			21.177	21.177	0				0	60
	F10	6hn	SYBR		Unkn			21.1226	21.1226	0				0	60
	F11	6hn	SYBR		Unkn			20.9992	20.9992	0				0	60
	F12	6hn	SYBR		Unkn			21.2979	21.2979	0				0	60
	G01	12hn	SYBR		Unkn			20.8859	20.8859	0				0	60
	G02	12hn	SYBR		Unkn			20.868	20.868	0				0	60
	G03	12hn	SYBR		Unkn			20.7359	20.7359	0				0	60
	G04	12hn	SYBR		Unkn			20.8479	20.8479	0				0	60
	G05	24hn	SYBR		Unkn			21.1213	21.1213	0				0	60
	G06	24hn	SYBR		Unkn			21.0531	21.0531	0				0	60
	G07	24hn	SYBR		Unkn			21.1485	21.1485	0				0	60
	G08	24hn	SYBR		Unkn			20.8889	20.8889	0				0	60
	G09		SYBR		Unkn				0	0			0	0	60
	G10		SYBR		Unkn				0	0			0	0	60
	G11		SYBR		Unkn				0	0			0	0	60
	G12		SYBR		Unkn				0	0			0	0	60
	H01		SYBR		Unkn				0	0			0	0	60
	H02		SYBR		Unkn				0	0			0	0	60
	H03		SYBR		Unkn				0	0			0	0	60
	H04		SYBR		Unkn				0	0			0	0	60
	H05		SYBR		Unkn				0	0			0	0	60
	H06		SYBR		Unkn				0	0			0	0	60
	H07		SYBR		Unkn				0	0			0	0	60
	H08		SYBR		Unkn				0	0			0	0	60
	H09		SYBR		Unkn				0	0			0	0	60
	H10		SYBR		Unkn				0	0			0	0	60
	H11		SYBR		Unkn				0	0			0	0	60
	H12		SYBR		Unkn				0	0			0	0	60

## Sheet: Run Information
File Name	peg1-3.pcrd
Created By User	admin
Notes
ID
Run Started	06/22/2022 10:44:05 UTC
Run Ended	06/22/2022 11:58:09 UTC
Sample Vol	10
Lid Temp	105
Protocol File Name	8.26.prcl
Plate Setup File Name	Quick Plate_96 wells_SYBR Only.pltd
Base Serial Number	CT036332
Optical Head Serial Number	785BR19544
CFX Maestro Version	4.1.2433.1219.
