# Supplementary material for: Comprehensive identification and expression analysis of CAMTA gene family in Phyllostachys edulis under abiotic stress
Source: PeerJ. 2023 May 8;11:e15358. doi: 10.7717/peerj.15358 (PMC10174056; doi:10.7717/peerj.15358)
Supplement: Supplemental Information 5 [file peerj-11-15358-s005.zip › qRT-PCR data/peg10-11 - Quantification Cq Results.xlsx]

## Sheet: 0
	Well		Fluor	Target	Content	Sample	Biological Set Name	Cq	Cq Mean	Cq Std. Dev	Starting Quantity (SQ)	Log Starting Quantity	SQ Mean	SQ Std. Dev	Set Point	Well Note
	A01	CK10	SYBR		Unkn			32.2083	32.2083	0				0	60
	A02	CK10	SYBR		Unkn			32.3758	32.3758	0				0	60
	A03	CK10	SYBR		Unkn			32.6908	32.6908	0				0	60
	A04	CK10	SYBR		Unkn			32.1697	32.1697	0				0	60
	A05	3h10	SYBR		Unkn			31.8103	31.8103	0				0	60
	A06	3h10	SYBR		Unkn			32.281	32.281	0				0	60
	A07	3h10	SYBR		Unkn			31.6309	31.6309	0				0	60
	A08	3h10	SYBR		Unkn			32.3501	32.3501	0				0	60
	A09	6h10	SYBR		Unkn			28.0684	28.0684	0				0	60
	A10	6h10	SYBR		Unkn			28.1162	28.1162	0				0	60
	A11	6h10	SYBR		Unkn			28.0398	28.0398	0				0	60
	A12	6h10	SYBR		Unkn			28.6252	28.6252	0				0	60
	B01	12h10	SYBR		Unkn			28.5942	28.5942	0				0	60
	B02	12h10	SYBR		Unkn			28.6364	28.6364	0				0	60
	B03	12h10	SYBR		Unkn			28.4188	28.4188	0				0	60
	B04	12h10	SYBR		Unkn			28.5492	28.5492	0				0	60
	B05	24h10	SYBR		Unkn			28.6643	28.6643	0				0	60
	B06	24h10	SYBR		Unkn			28.9568	28.9568	0				0	60
	B07	24h10	SYBR		Unkn			28.6409	28.6409	0				0	60
	B08	24h10	SYBR		Unkn				30.0017	0				0	60
	B09	CK11	SYBR		Unkn			30.6301	30.6301	0				0	60
	B10	CK11	SYBR		Unkn			30.4986	30.4986	0				0	60
	B11	CK11	SYBR		Unkn			31.0098	31.0098	0				0	60
	B12	CK11	SYBR		Unkn			31.1731	31.1731	0				0	60
	C01	3h11	SYBR		Unkn			31.1319	31.1319	0				0	60
	C02	3h11	SYBR		Unkn				30.4389	0				0	60
	C03	3h11	SYBR		Unkn			31.1642	31.1642	0				0	60
	C04	3h11	SYBR		Unkn			31.2112	31.2112	0				0	60
	C05	6h11	SYBR		Unkn			26.827	26.827	0				0	60
	C06	6h11	SYBR		Unkn			26.755	26.755	0				0	60
	C07	6h11	SYBR		Unkn			26.8884	26.8884	0				0	60
	C08	6h11	SYBR		Unkn				27.0097	0				0	60
	C09	12h11	SYBR		Unkn			27.5714	27.5714	0				0	60
	C10	12h11	SYBR		Unkn			27.1159	27.1159	0				0	60
	C11	12h11	SYBR		Unkn			27.2408	27.2408	0				0	60
	C12	12h11	SYBR		Unkn			27.2896	27.2896	0				0	60
	D01	24h11	SYBR		Unkn			27.2623	27.2623	0				0	60
	D02	24h11	SYBR		Unkn			27.2675	27.2675	0				0	60
	D03	24h11	SYBR		Unkn			27.31	27.31	0				0	60
	D04	24h11	SYBR		Unkn			27.0291	27.0291	0				0	60
	D05	CKn	SYBR		Unkn			20.1601	20.1601	0				0	60
	D06	CKn	SYBR		Unkn			20.3806	20.3806	0				0	60
	D07	CKn	SYBR		Unkn			20.4358	20.4358	0				0	60
	D08	CKn	SYBR		Unkn			20.3932	20.3932	0				0	60
	D09	3hn	SYBR		Unkn			20.9554	20.9554	0				0	60
	D10	3hn	SYBR		Unkn			20.8954	20.8954	0				0	60
	D11	3hn	SYBR		Unkn			20.9159	20.9159	0				0	60
	D12	3hn	SYBR		Unkn			20.9095	20.9095	0				0	60
	E01	6hn	SYBR		Unkn			21.0633	21.0633	0				0	60
	E02	6hn	SYBR		Unkn			21.1807	21.1807	0				0	60
	E03	6hn	SYBR		Unkn			20.9082	20.9082	0				0	60
	E04	6hn	SYBR		Unkn			21.0312	21.0312	0				0	60
	E05	12hn	SYBR		Unkn			20.7892	20.7892	0				0	60
	E06	12hn	SYBR		Unkn			20.7761	20.7761	0				0	60
	E07	12hn	SYBR		Unkn			20.8344	20.8344	0				0	60
	E08	12hn	SYBR		Unkn			20.8606	20.8606	0				0	60
	E09	24hn	SYBR		Unkn			20.9537	20.9537	0				0	60
	E10	24hn	SYBR		Unkn			21.0544	21.0544	0				0	60
	E11	24hn	SYBR		Unkn			21.0857	21.0857	0				0	60
	E12	24hn	SYBR		Unkn			21.0547	21.0547	0				0	60
	F01		SYBR		Unkn				0	0			0	0	60
	F02		SYBR		Unkn				0	0			0	0	60
	F03		SYBR		Unkn				0	0			0	0	60
	F04		SYBR		Unkn				0	0			0	0	60
	F05		SYBR		Unkn				0	0			0	0	60
	F06		SYBR		Unkn				0	0			0	0	60
	F07		SYBR		Unkn				0	0			0	0	60
	F08		SYBR		Unkn				0	0			0	0	60
	F09		SYBR		Unkn				0	0			0	0	60
	F10		SYBR		Unkn				0	0			0	0	60
	F11		SYBR		Unkn				0	0			0	0	60
	F12		SYBR		Unkn				0	0			0	0	60
	G01		SYBR		Unkn				0	0			0	0	60
	G02		SYBR		Unkn				0	0			0	0	60
	G03		SYBR		Unkn				0	0			0	0	60
	G04		SYBR		Unkn				0	0			0	0	60
	G05		SYBR		Unkn				0	0			0	0	60
	G06		SYBR		Unkn				0	0			0	0	60
	G07		SYBR		Unkn				0	0			0	0	60
	G08		SYBR		Unkn				0	0			0	0	60
	G09		SYBR		Unkn				0	0			0	0	60
	G10		SYBR		Unkn				0	0			0	0	60
	G11		SYBR		Unkn				0	0			0	0	60
	G12		SYBR		Unkn				0	0			0	0	60
	H01		SYBR		Unkn				0	0			0	0	60
	H02		SYBR		Unkn				0	0			0	0	60
	H03		SYBR		Unkn				0	0			0	0	60
	H04		SYBR		Unkn				0	0			0	0	60
	H05		SYBR		Unkn				0	0			0	0	60
	H06		SYBR		Unkn				0	0			0	0	60
	H07		SYBR		Unkn				0	0			0	0	60
	H08		SYBR		Unkn				0	0			0	0	60
	H09		SYBR		Unkn				0	0			0	0	60
	H10		SYBR		Unkn				0	0			0	0	60
	H11		SYBR		Unkn				0	0			0	0	60
	H12		SYBR		Unkn				0	0			0	0	60

## Sheet: Run Information
File Name	peg10-11.pcrd
Created By User	admin
Notes
ID
Run Started	12/31/2012 16:02:34 UTC
Run Ended	12/31/2012 16:59:26 UTC
Sample Vol	10
Lid Temp	105
Protocol File Name	8.26.prcl
Plate Setup File Name	Quick Plate_96 wells_SYBR Only.pltd
Base Serial Number	CT018057
Optical Head Serial Number	785BR13304
CFX Manager Version	3.1.1517.0823.
