# Supplementary material for: Comprehensive identification and expression analysis of CAMTA gene family in Phyllostachys edulis under abiotic stress
Source: PeerJ. 2023 May 8;11:e15358. doi: 10.7717/peerj.15358 (PMC10174056; doi:10.7717/peerj.15358)
Supplement: Supplemental Information 5 [file peerj-11-15358-s005.zip › qRT-PCR data/peg4-6 - Quantification Cq Results.xlsx]

## Sheet: 0
	Well		Fluor	Target	Content	Sample	Biological Set Name	Cq	Cq Mean	Cq Std. Dev	Starting Quantity (SQ)	Log Starting Quantity	SQ Mean	SQ Std. Dev	Set Point	Well Note
	A01	CK4	SYBR		Unkn				0	0			0	0	60
	A02	CK4	SYBR		Unkn			34.268	34.268	0				0	60
	A03	CK4	SYBR		Unkn			34.7868	34.7868	0				0	60
	A04	CK4	SYBR		Unkn			34.0856	34.0856	0				0	60
	A05	3h4	SYBR		Unkn			35.2752	35.2752	0				0	60
	A06	3h4	SYBR		Unkn			34.0021	34.0021	0				0	60
	A07	3h4	SYBR		Unkn			33.9882	33.9882	0				0	60
	A08	3h4	SYBR		Unkn				32.3626	0				0	60
	A09	6h4	SYBR		Unkn			31.337	31.337	0				0	60
	A10	6h4	SYBR		Unkn				29.9834	0				0	60
	A11	6h4	SYBR		Unkn			30.8433	30.8433	0				0	60
	A12	6h4	SYBR		Unkn			30.8083	30.8083	0				0	60
	B01	12h4	SYBR		Unkn			32.1603	32.1603	0				0	60
	B02	12h4	SYBR		Unkn				32.5706	0				0	60
	B03	12h4	SYBR		Unkn			31.6566	31.6566	0				0	60
	B04	12h4	SYBR		Unkn			31.679	31.679	0				0	60
	B05	24h4	SYBR		Unkn			33.2235	33.2235	0				0	60
	B06	24h4	SYBR		Unkn			32.113	32.113	0				0	60
	B07	24h4	SYBR		Unkn			31.0898	31.0898	0				0	60
	B08	24h4	SYBR		Unkn			34.4969	34.4969	0				0	60
	B09	CK5	SYBR		Unkn				0	0			0	0	60
	B10	CK5	SYBR		Unkn			33.9828	33.9828	0				0	60
	B11	CK5	SYBR		Unkn			34.1053	34.1053	0				0	60
	B12	CK5	SYBR		Unkn			34.5282	34.5282	0				0	60
	C01	3h5	SYBR		Unkn			34.2732	34.2732	0				0	60
	C02	3h5	SYBR		Unkn				36.1087	0				0	60
	C03	3h5	SYBR		Unkn			34.012	34.012	0				0	60
	C04	3h5	SYBR		Unkn			33.8171	33.8171	0				0	60
	C05	6h5	SYBR		Unkn				31.9954	0				0	60
	C06	6h5	SYBR		Unkn			31.4597	31.4597	0				0	60
	C07	6h5	SYBR		Unkn			31.6689	31.6689	0				0	60
	C08	6h5	SYBR		Unkn			31.4921	31.4921	0				0	60
	C09	12h5	SYBR		Unkn			33.2774	33.2774	0				0	60
	C10	12h5	SYBR		Unkn				31.9207	0				0	60
	C11	12h5	SYBR		Unkn			33.2792	33.2792	0				0	60
	C12	12h5	SYBR		Unkn			33.1256	33.1256	0				0	60
	D01	24h5	SYBR		Unkn			34.471	34.471	0				0	60
	D02	24h5	SYBR		Unkn			33.8171	33.8171	0			0	0	60
	D03	24h5	SYBR		Unkn			35.2752	35.2752	0			0	0	60
	D04	24h5	SYBR		Unkn				0	0			0	0	60
	D05	CK6	SYBR		Unkn			30.1693	30.1693	0				0	60
	D06	CK6	SYBR		Unkn			29.623	29.623	0				0	60
	D07	CK6	SYBR		Unkn			30.1057	30.1057	0				0	60
	D08	CK6	SYBR		Unkn			29.5545	29.5545	0				0	60
	D09	3h6	SYBR		Unkn			29.4381	29.4381	0				0	60
	D10	3h6	SYBR		Unkn			29.5324	29.5324	0				0	60
	D11	3h6	SYBR		Unkn			29.2592	29.2592	0				0	60
	D12	3h6	SYBR		Unkn				0	0			0	0	60
	E01	6h6	SYBR		Unkn			25.4154	25.4154	0				0	60
	E02	6h6	SYBR		Unkn			25.754	25.754	0				0	60
	E03	6h6	SYBR		Unkn			25.7044	25.7044	0				0	60
	E04	6h6	SYBR		Unkn			25.4062	25.4062	0				0	60
	E05	12h6	SYBR		Unkn			26.8032	26.8032	0				0	60
	E06	12h6	SYBR		Unkn			26.9584	26.9584	0				0	60
	E07	12h6	SYBR		Unkn			27.09	27.09	0				0	60
	E08	12h6	SYBR		Unkn			26.893	26.893	0				0	60
	E09	24h6	SYBR		Unkn			26.7161	26.7161	0				0	60
	E10	24h6	SYBR		Unkn			26.861	26.861	0				0	60
	E11	24h6	SYBR		Unkn			27.1569	27.1569	0				0	60
	E12	24h6	SYBR		Unkn			26.8527	26.8527	0				0	60
	F01	CKn	SYBR		Unkn			20.561	20.561	0				0	60
	F02	CKn	SYBR		Unkn			20.7917	20.7917	0				0	60
	F03	CKn	SYBR		Unkn			20.6583	20.6583	0				0	60
	F04	CKn	SYBR		Unkn			20.6016	20.6016	0				0	60
	F05	3hn	SYBR		Unkn			21.1255	21.1255	0				0	60
	F06	3hn	SYBR		Unkn			21.0869	21.0869	0				0	60
	F07	3hn	SYBR		Unkn			21.1424	21.1424	0				0	60
	F08	3hn	SYBR		Unkn			21.105	21.105	0				0	60
	F09	6hn	SYBR		Unkn			21.2108	21.2108	0				0	60
	F10	6hn	SYBR		Unkn			21.2287	21.2287	0				0	60
	F11	6hn	SYBR		Unkn			21.2851	21.2851	0				0	60
	F12	6hn	SYBR		Unkn			21.2554	21.2554	0				0	60
	G01	12hn	SYBR		Unkn			21.0105	21.0105	0				0	60
	G02	12hn	SYBR		Unkn			21.0097	21.0097	0				0	60
	G03	12hn	SYBR		Unkn			20.9653	20.9653	0				0	60
	G04	12hn	SYBR		Unkn			21.0318	21.0318	0				0	60
	G05	24hn	SYBR		Unkn			21.228	21.228	0				0	60
	G06	24hn	SYBR		Unkn			21.3267	21.3267	0				0	60
	G07	24hn	SYBR		Unkn			21.0568	21.0568	0				0	60
	G08	24hn	SYBR		Unkn			21.1722	21.1722	0				0	60
	G09		SYBR		Unkn				0	0			0	0	60
	G10		SYBR		Unkn				0	0			0	0	60
	G11		SYBR		Unkn				0	0			0	0	60
	G12		SYBR		Unkn				0	0			0	0	60
	H01		SYBR		Unkn				0	0			0	0	60
	H02		SYBR		Unkn				0	0			0	0	60
	H03		SYBR		Unkn				0	0			0	0	60
	H04		SYBR		Unkn				0	0			0	0	60
	H05		SYBR		Unkn				0	0			0	0	60
	H06		SYBR		Unkn				0	0			0	0	60
	H07		SYBR		Unkn				0	0			0	0	60
	H08		SYBR		Unkn				0	0			0	0	60
	H09		SYBR		Unkn				0	0			0	0	60
	H10		SYBR		Unkn				0	0			0	0	60
	H11		SYBR		Unkn				0	0			0	0	60
	H12		SYBR		Unkn				0	0			0	0	60

## Sheet: Run Information
File Name	peg4-6.pcrd
Created By User	admin
Notes
ID
Run Started	12/31/2012 16:05:21 UTC
Run Ended	12/31/2012 17:19:14 UTC
Sample Vol	10
Lid Temp	105
Protocol File Name	8.26.prcl
Plate Setup File Name	Quick Plate_96 wells_SYBR Only.pltd
Base Serial Number	CT018057
Optical Head Serial Number	785BR13304
CFX Manager Version	3.1.1517.0823.
