# Supplementary material for: Comprehensive identification and expression analysis of CAMTA gene family in Phyllostachys edulis under abiotic stress
Source: PeerJ. 2023 May 8;11:e15358. doi: 10.7717/peerj.15358 (PMC10174056; doi:10.7717/peerj.15358)
Supplement: Supplemental Information 5 [file peerj-11-15358-s005.zip › qRT-PCR data/peg7-9 - Quantification Cq Results.xlsx]

## Sheet: 0
	Well		Fluor	Target	Content	Sample	Biological Set Name	Cq	Cq Mean	Cq Std. Dev	Starting Quantity (SQ)	Log Starting Quantity	SQ Mean	SQ Std. Dev	Set Point	Well Note
	A01	CK7	SYBR		Unkn			31.12	31.12	0				0	60
	A02	CK7	SYBR		Unkn			31.0655	31.0655	0				0	60
	A03	CK7	SYBR		Unkn			30.7193	30.7193	0				0	60
	A04	CK7	SYBR		Unkn			30.9085	30.9085	0				0	60
	A05	3h7	SYBR		Unkn			29.8928	29.8928	0				0	60
	A06	3h7	SYBR		Unkn			30.0668	30.0668	0				0	60
	A07	3h7	SYBR		Unkn			29.6866	29.6866	0				0	60
	A08	3h7	SYBR		Unkn			29.9718	29.9718	0				0	60
	A09	6h7	SYBR		Unkn			26.8167	26.8167	0				0	60
	A10	6h7	SYBR		Unkn			26.7722	26.7722	0				0	60
	A11	6h7	SYBR		Unkn			26.7359	26.7359	0				0	60
	A12	6h7	SYBR		Unkn			26.8163	26.8163	0				0	60
	B01	12h7	SYBR		Unkn			27.2005	27.2005	0				0	60
	B02	12h7	SYBR		Unkn			27.0687	27.0687	0				0	60
	B03	12h7	SYBR		Unkn			27.1834	27.1834	0				0	60
	B04	12h7	SYBR		Unkn			27.0812	27.0812	0				0	60
	B05	24h7	SYBR		Unkn			27.2214	27.2214	0				0	60
	B06	24h7	SYBR		Unkn			27.2235	27.2235	0				0	60
	B07	24h7	SYBR		Unkn			27.1548	27.1548	0				0	60
	B08	24h7	SYBR		Unkn			27.2064	27.2064	0				0	60
	B09	CK8	SYBR		Unkn				29.9276	0				0	60
	B10	CK8	SYBR		Unkn			30.7534	30.7534	0				0	60
	B11	CK8	SYBR		Unkn			30.9184	30.9184	0				0	60
	B12	CK8	SYBR		Unkn			30.8925	30.8925	0				0	60
	C01	3h8	SYBR		Unkn			30.318	30.318	0				0	60
	C02	3h8	SYBR		Unkn			30.2356	30.2356	0				0	60
	C03	3h8	SYBR		Unkn			30.3758	30.3758	0				0	60
	C04	3h8	SYBR		Unkn			30.3363	30.3363	0				0	60
	C05	6h8	SYBR		Unkn			27.1207	27.1207	0				0	60
	C06	6h8	SYBR		Unkn			26.6585	26.6585	0				0	60
	C07	6h8	SYBR		Unkn			26.7322	26.7322	0				0	60
	C08	6h8	SYBR		Unkn			27.1399	27.1399	0				0	60
	C09	12h8	SYBR		Unkn			27.4186	27.4186	0				0	60
	C10	12h8	SYBR		Unkn			27.523	27.523	0				0	60
	C11	12h8	SYBR		Unkn			27.5582	27.5582	0				0	60
	C12	12h8	SYBR		Unkn			27.4888	27.4888	0				0	60
	D01	24h8	SYBR		Unkn			27.6878	27.6878	0				0	60
	D02	24h8	SYBR		Unkn			27.7364	27.7364	0				0	60
	D03	24h8	SYBR		Unkn			27.7436	27.7436	0				0	60
	D04	24h8	SYBR		Unkn			27.6613	27.6613	0				0	60
	D05	CK9	SYBR		Unkn			32.828	32.828	0				0	60
	D06	CK9	SYBR		Unkn			32.5616	32.5616	0				0	60
	D07	CK9	SYBR		Unkn			32.8581	32.8581	0				0	60
	D08	CK9	SYBR		Unkn			33.5511	33.5511	0				0	60
	D09	3h9	SYBR		Unkn			32.4719	32.4719	0				0	60
	D10	3h9	SYBR		Unkn			32.8994	32.8994	0				0	60
	D11	3h9	SYBR		Unkn				33.5759	0				0	60
	D12	3h9	SYBR		Unkn			32.5765	32.5765	0				0	60
	E01	6h9	SYBR		Unkn			28.4341	28.4341	0				0	60
	E02	6h9	SYBR		Unkn				29.304	0				0	60
	E03	6h9	SYBR		Unkn			28.7071	28.7071	0				0	60
	E04	6h9	SYBR		Unkn			28.6957	28.6957	0				0	60
	E05	12h9	SYBR		Unkn			29.4887	29.4887	0				0	60
	E06	12h9	SYBR		Unkn			29.0969	29.0969	0				0	60
	E07	12h9	SYBR		Unkn			29.1763	29.1763	0				0	60
	E08	12h9	SYBR		Unkn			29.4283	29.4283	0				0	60
	E09	24h9	SYBR		Unkn			29.4098	29.4098	0				0	60
	E10	24h9	SYBR		Unkn				30.165	0				0	60
	E11	24h9	SYBR		Unkn			29.175	29.175	0				0	60
	E12	24h9	SYBR		Unkn			28.9781	28.9781	0				0	60
	F01	CKn	SYBR		Unkn			21.1456	21.1456	0				0	60
	F02	CKn	SYBR		Unkn			21.42	21.42	0				0	60
	F03	CKn	SYBR		Unkn			21.346	21.346	0				0	60
	F04	CKn	SYBR		Unkn			21.2781	21.2781	0				0	60
	F05	3hn	SYBR		Unkn			21.8973	21.8973	0				0	60
	F06	3hn	SYBR		Unkn			21.7489	21.7489	0				0	60
	F07	3hn	SYBR		Unkn			21.5845	21.5845	0				0	60
	F08	3hn	SYBR		Unkn			21.6826	21.6826	0				0	60
	F09	6hn	SYBR		Unkn			21.8133	21.8133	0				0	60
	F10	6hn	SYBR		Unkn			21.892	21.892	0				0	60
	F11	6hn	SYBR		Unkn			21.7773	21.7773	0				0	60
	F12	6hn	SYBR		Unkn			21.9461	21.9461	0				0	60
	G01	12hn	SYBR		Unkn			21.4578	21.4578	0				0	60
	G02	12hn	SYBR		Unkn			21.2488	21.2488	0				0	60
	G03	12hn	SYBR		Unkn			21.2236	21.2236	0				0	60
	G04	12hn	SYBR		Unkn			21.2641	21.2641	0				0	60
	G05	24hn	SYBR		Unkn			21.6087	21.6087	0				0	60
	G06	24hn	SYBR		Unkn			21.5559	21.5559	0				0	60
	G07	24hn	SYBR		Unkn			21.676	21.676	0				0	60
	G08	24hn	SYBR		Unkn				20.836	0				0	60
	G09		SYBR		Unkn				0	0			0	0	60
	G10		SYBR		Unkn				0	0			0	0	60
	G11		SYBR		Unkn				0	0			0	0	60
	G12		SYBR		Unkn				0	0			0	0	60
	H01		SYBR		Unkn				0	0			0	0	60
	H02		SYBR		Unkn				0	0			0	0	60
	H03		SYBR		Unkn				0	0			0	0	60
	H04		SYBR		Unkn				0	0			0	0	60
	H05		SYBR		Unkn				0	0			0	0	60
	H06		SYBR		Unkn				0	0			0	0	60
	H07		SYBR		Unkn				0	0			0	0	60
	H08		SYBR		Unkn				0	0			0	0	60
	H09		SYBR		Unkn				0	0			0	0	60
	H10		SYBR		Unkn				0	0			0	0	60
	H11		SYBR		Unkn				0	0			0	0	60
	H12		SYBR		Unkn				0	0			0	0	60

## Sheet: Run Information
File Name	peg7-9.pcrd
Created By User	admin
Notes
ID
Run Started	06/22/2022 12:29:35 UTC
Run Ended	06/22/2022 13:25:27 UTC
Sample Vol	10
Lid Temp	105
Protocol File Name	8.26.prcl
Plate Setup File Name	Quick Plate_96 wells_SYBR Only.pltd
Base Serial Number	CT036332
Optical Head Serial Number	785BR19544
CFX Maestro Version	4.1.2433.1219.
